# Supplementary material for: Genetic evidence for a causal relationship between type 2 diabetes and peripheral artery disease in both Europeans and East Asians
Source: BMC Med. 2022 Aug 31;20:300. doi: 10.1186/s12916-022-02476-0 (PMC9429730; doi:10.1186/s12916-022-02476-0)
Supplement: Supplementary file 2 — Additional file 2: Figure S1. Estimated powers of European- or East Asian-based MR models for the causality between T2D and PAD. Figure S2. The power of PRS regression regarding SNP p-value thresholds of different discovery GWAS. Figure S3. The protein-protein interaction (PPI) network for candidate genes. [file 12916_2022_2476_MOESM2_ESM.xls]

## Sheet: 1
Table S1. MR results between T2D and PAD in Europeans
MR method	Direction	NSNP	Beta (or GCP)	SE	PMR	OR
MR Egger	T2D to PAD	80	0.0502407	0.0906515	0.581016	1.04657
	PAD to T2D	28	0.078711	0.0427584	0.0770861	1.09076
Weighted median	T2D to PAD	80	0.137447	0.0446899	0.00210101	1.13261
	PAD to T2D	28	0.0671297	0.029146	0.0212662	1.07691
IVW	T2D to PAD	80	0.121692	0.0305713	6.87432e-05	1.11656
	PAD to T2D	28	0.0646625	0.0202528	0.00140916	1.07398
Weighted mode	T2D to PAD	80	0.273266	0.0948339	0.00509391	1.28092
	PAD to T2D	28	0.124865	0.0562095	0.0348975	1.14777
GSMR	T2D to PAD	79	0.124948	0.0308782	5.19948e-05	1.11986
	PAD to T2D	28	0.0646617	0.020407	0.0015317	1.07398
CAUSE	T2D to PAD	296	0.13161	0.0330663	9.39996e-05	1.12664
	PAD to T2D	26	0.08196	0.11177	0.474747	1.09468
CAUSE (selected SNPs with GWAS p-value < 5E-08)	T2D to PAD	90	0.13039	0.045898	0.00453604	1.12539
	PAD to T2D	22	0.04037	0.10898	0.723555	1.04557
LCV	-	1127803	0.4206	0.3865	0.284	-
The causal effects (Beta) were converted from logit-scale to liability-scale and then transformed to odds ratio (OR).
GCP of LCV > 0 suggest a causal effect of T2D on PAD
MR: Mendelian randomization; T2D: type 2 diabetes; PAD: peripheral artery disease; IVW: inverse-variance weighted; GSMR: generalized summary data-based Mendelian randomization; CAUSE: causal analysis using summary effect estimates; LCV: latent causal variable model; SNP: single nucleotide polymorphism; GCP: genetic causality proportion; SE: standard error.

## Sheet: 2
Table S2. MR results between T2D and PAD in Europeans (without excluding potential pleiotropy SNPs)
MR method	Direction	NSNP	Beta (or GCP)	SE	PMR	OR
MR Egger	T2D to PAD	90	0.083752	0.0697936	0.233362	1.07883
	PAD to T2D	34	0.120896	0.0504199	0.0225009	1.14275
Weighted median	T2D to PAD	90	0.160919	0.0511624	0.00165945	1.15695
	PAD to T2D	34	0.115305	0.0285622	5.41415e-05	1.13572
IVW	T2D to PAD	90	0.144434	0.0292153	7.6625e-07	1.1398
	PAD to T2D	34	0.112706	0.0225959	6.10348e-07	1.13247
Weighted mode	T2D to PAD	90	0.199976	0.0533529	0.000316154	1.19863
	PAD to T2D	34	0.13493	0.063118	0.0400365	1.16059
GSMR	T2D to PAD	87	0.163076	0.0272916	2.29627e-09	1.15922
	PAD to T2D	30	0.135733	0.0195677	4.017e-12	1.16162
CAUSE	T2D to PAD	295	0.13346	0.0331735	7.38868e-05	1.12853
	PAD to T2D	26	0.07894	0.118051	0.514647	1.09104
LCV	-	1127803	0.4206	0.3865	0.284	-
The causal effects (Beta) were converted from logit-scale to liability-scale and then transformed to odds ratio (OR).
GCP of LCV > 0 suggest a causal effect of T2D on PAD
MR: Mendelian randomization; T2D: type 2 diabetes; PAD: peripheral artery disease; IVW: inverse-variance weighted; GSMR: generalized summary data-based Mendelian randomization; CAUSE: causal analysis using summary effect estimates; LCV: latent causal variable model; SNP: single nucleotide polymorphism; GCP: genetic causality proportion; SE: standard error.

## Sheet: 3
Table S3. MVMR results between T2D and PAD adjusted by potential risk factors in Europeans
Exposure	Condition	Outcome	NSNP	Beta	SE	PMVMR	OR
T2D	TC	PAD	41	0.149112	0.0458629	0.00114898	1.14
PAD	TC	T2D	6	0.139018	0.0431293	0.00126726	1.17
T2D	BMI	PAD	29	0.120992	0.0393721	0.00211881	1.12
PAD	BMI	T2D	6	0.231756	0.13223	0.0796596	1.29
T2D	SBP	PAD	28	0.145197	0.0476022	0.00228677	1.14
PAD	SBP	T2D	6	0.0903689	0.0488988	0.064591	1.1
T2D	Smoking Initiation	PAD	83	0.148843	0.0298211	5.99994e-07	1.14
PAD	Smoking Initiation	T2D	29	0.132214	0.0263774	5.37542e-07	1.16
T2D	TC+BMI+SBP+Smoking Initiation	PAD	27	0.145054	0.0462012	0.00169168	1.14
PAD	TC+BMI+SBP+Smoking Initiation	T2D	5	0.161581	0.0598665	0.00695437	1.2
The causal effects (Beta) were converted from logit-scale to liability-scale and then transformed to odds ratio (OR).
MVMR: multivariable Mendelian randomization; T2D: type 2 diabetes; PAD: peripheral artery disease; TC: total cholesterol; BMI: body mass index; SBP: systolic blood pressure.

## Sheet: 4
Table S4. Summary of PRS regression of PRS for T2D on PAD status in Europeans
SNP P-value range	βcoefficient	SE	Z	Pcoefficient	Nagelkerke's R2	Liability-scaled Nagelkerke R2	PRS power
(0, 5E-8)	0.112129	0.0341802	3.28052	0.00103614	0.00131737	0.0211338	0.0501516
(0, 1E-5)	0.0743045	0.0342871	2.16712	0.0302253	0.000576079	0.00925754	0.0635757
(0, 1E-3)	0.0792392	0.0342751	2.31186	0.0207853	0.000656613	0.0105497	0.598022
(0, 0.01)	0.108574	0.0342168	3.17311	0.00150817	0.00123658	0.0198414	0.999466
(0, 0.05)	0.0917314	0.0342339	2.67955	0.00737219	0.000881799	0.0141604	1
(0, 0.1)	0.106437	0.034229	3.10957	0.00187359	0.00118753	0.0190565	1
(0, 0.3)	0.116988	0.0342512	3.41558	0.000636472	0.00143325	0.0229865	1
(0, 0.5)	0.107765	0.0342639	3.14516	0.00165998	0.0012154	0.0195025	1
(0, 1)	0.109391	0.0342563	3.19331	0.00140654	0.00125288	0.0201021	1
T2D: type 2 diabetes; PAD: peripheral artery disease; PRS: polygenic risk scores; SNP: single nucleotide polymorphism; SE: standard error.

## Sheet: 5
Table S5. Summary of PRS regression of PRS for PAD on T2D status in Europeans
SNP P-value range	βcoefficient	SE	Z	Pcoefficient	Nagelkerke's R2	Liability-scaled Nagelkerke R2	PRS power
(0, 5E-8)	0.009669	0.0171272	0.564541	0.572386	1.45633e-05	7.05579e-05	0.0500013
(0, 1E-5)	0.0335946	0.0170807	1.96682	0.0492039	0.000176362	0.000854384	0.0501639
(0, 1E-3)	0.0283459	0.0172369	1.64449	0.100075	0.000124095	0.00060119	0.0592073
(0, 0.01)	0.0265161	0.0172541	1.5368	0.124342	0.000108362	0.000524978	0.111038
(0, 0.05)	0.0394763	0.0172825	2.28417	0.0223614	0.000239433	0.00115989	0.253668
(0, 0.1)	0.050122	0.0172842	2.89988	0.00373307	0.000385873	0.00186914	0.366754
(0, 0.3)	0.0508752	0.0172616	2.94731	0.00320557	0.000398576	0.00193066	0.575975
(0, 0.5)	0.0545032	0.0172747	3.15509	0.00160447	0.00045675	0.00221238	0.647706
(0, 1)	0.0571265	0.0172722	3.30743	0.000941573	0.000501939	0.0024312	0.679237
T2D: type 2 diabetes; PAD: peripheral artery disease; PRS: polygenic risk scores; SNP: single nucleotide polymorphism; SE: standard error.

## Sheet: 6
Table S6. Novel SNPs underlying the shared genetics of T2D and PAD in Europeans detected by MTAG
SNP	CHR	POS	Effect allele	Non-effect allele	FRQ	Cross-trait			T2D			PAD
						BETA	SE	P	BETA	SE	P	BETA	SE	P
rs927742	1	20715200	C	T	0.426631	0.0524955	0.00929057	1.60068e-08	0.0493739	0.00991836	6.4e-07	0.0651806	0.0193235	0.00074
rs1734409	2	10956302	G	A	0.667443	-0.0543559	0.00968978	2.02781e-08	-0.0535429	0.0103445	2.3e-07	-0.0576616	0.0201549	0.0042
T2D: type 2 diabetes; PAD: peripheral artery disease; MTAG: multi-trait analysis of GWAS; SNP: single nucleotide polymorphism; SE: standard error.

## Sheet: 7
Table S7. Candidate genes associated with comorbid T2D and PAD in Europeans detected by MAGMA
Group	Gene	CHR	Start	End	NSNP	Corss-trait		T2D		PAD
						Z	FDR	Z	FDR	Z	FDR
Pleiotropic	PUM1	1	31404353	31538838	426	2.8822	0.0425049	2.6354	0.0600983	0.75816	0.860705
Pleiotropic	C1orf94	1	34632624	34684732	396	2.895	0.0413895	2.5799	0.066328	1.4665	0.748768
Pleiotropic	LMOD1	1	201865584	201915716	339	3.0537	0.0297774	2.5698	0.0678682	0.78359	0.857294
Pleiotropic	RBBP5	1	205055270	205091150	335	2.9748	0.0347839	2.5951	0.0643893	0.77509	0.858766
Pleiotropic	STRN	2	37064841	37193673	546	3.0142	0.0317917	2.2823	0.111133	2.4877	0.547687
Pleiotropic	MERTK	2	112656056	112797293	668	3.3882	0.0157759	2.4408	0.0860734	2.1624	0.630229
Pleiotropic	BAZ2B	2	160175490	160473059	1035	2.8242	0.048049	2.434	0.0871464	1.1205	0.825475
Pleiotropic	ZAK	2	173940440	174132737	867	2.9454	0.0371938	2.4869	0.080198	2.4651	0.547687
Pleiotropic	BTD	3	15642864	15689147	249	2.8462	0.0457292	2.6602	0.0569232	1.122	0.825475
Pleiotropic	ZNF385D	3	21459911	22414132	3899	3.207	0.0224301	2.3968	0.0927806	1.4213	0.757814
Pleiotropic	SCN10A	3	38738837	38835501	509	3.5064	0.0124927	2.5977	0.0641884	1.7629	0.697564
Pleiotropic	CEP70	3	138213186	138313187	319	3.7352	0.00752385	2.2279	0.120923	4.1318	0.0655451
Pleiotropic	FAIM	3	138327542	138352218	168	3.0929	0.0274637	1.6332	0.262597	3.9399	0.123682
Pleiotropic	GPR149	3	154055461	154147504	380	3.1332	0.0258108	2.4158	0.0902845	2.4051	0.56188
Pleiotropic	TFRC	3	195776155	195809032	503	3.2206	0.0218491	2.2683	0.113721	1.873	0.680106
Pleiotropic	MFSD10	4	2932288	2936586	188	3.015	0.0317917	2.6712	0.0557107	1.291	0.794487
Pleiotropic	NNT	5	43602791	43705668	443	2.9003	0.040945	2.0156	0.164436	2.5631	0.546564
Pleiotropic	EMB	5	49692026	49737234	327	3.5522	0.0112578	2.7073	0.0515998	2.6419	0.529869
Pleiotropic	CSNK1G3	5	122847793	122952739	324	2.8802	0.042717	1.7255	0.236258	2.9199	0.393584
Pleiotropic	PCDHGA1	5	140709388	140892546	580	2.8274	0.0476317	1.8916	0.192367	1.7824	0.694052
Pleiotropic	PCDHGA2	5	140718354	140892546	561	2.8365	0.0465595	1.893	0.192331	1.8027	0.691729
Pleiotropic	PCDHGA3	5	140723601	140892546	548	2.8396	0.0463161	1.8683	0.198836	1.84	0.684567
Pleiotropic	PCDHGB1	5	140729828	140892546	523	2.8929	0.0415239	1.9063	0.189339	1.9032	0.675209
Pleiotropic	PCDHGA4	5	140734768	140892546	510	2.9915	0.0335669	1.9837	0.172562	1.9518	0.672569
Pleiotropic	PCDHGB2	5	140739409	140892546	493	3.0154	0.0317917	2.0522	0.155625	1.9533	0.672569
Pleiotropic	PCDHGA5	5	140743729	140892546	481	2.9239	0.0388011	2.0094	0.165428	1.9014	0.675209
Pleiotropic	PCDHGA6	5	140749811	140892546	463	2.9989	0.0330691	2.0794	0.150035	1.9416	0.672569
Pleiotropic	PCDHGB3	5	140749962	140892546	462	3.0026	0.0328398	2.0819	0.149532	1.9446	0.672569
Pleiotropic	PCDHGA7	5	140762467	140892546	432	2.9982	0.0330955	2.1126	0.142626	1.911	0.675209
Pleiotropic	PCDHGA8	5	140767059	140892546	425	3.0221	0.031403	2.1372	0.137017	1.9194	0.675209
Pleiotropic	PCDHGB4	5	140767452	140892546	425	3.0221	0.031403	2.1372	0.137017	1.9194	0.675209
Pleiotropic	PCDHGB5	5	140777695	140892546	408	3.0225	0.031403	2.1456	0.135237	1.9077	0.675209
Pleiotropic	PCDHGA9	5	140782520	140892546	399	3.1416	0.0254572	2.2298	0.120797	1.9724	0.671918
Pleiotropic	PCDHGB6	5	140787588	140892546	389	3.1325	0.0258249	2.2263	0.121294	1.9419	0.672569
Pleiotropic	PCDHGA10	5	140792743	140892546	380	3.077	0.0284441	2.1808	0.128786	1.8919	0.675533
Pleiotropic	PCDHGB7	5	140797214	140892548	375	3.0623	0.029222	2.1698	0.130488	1.8803	0.676835
Pleiotropic	PCDHGA11	5	140800537	140892546	368	3.0669	0.0289976	2.1716	0.130309	1.8638	0.683265
Pleiotropic	PCDHGA12	5	140810158	140892546	346	3.0392	0.0304571	2.1342	0.137797	1.7945	0.692666
Pleiotropic	SLC17A1	6	25783125	25832287	411	2.9964	0.0332011	2.3949	0.0929766	1.6374	0.721779
Pleiotropic	SLC17A3	6	25845328	25874471	317	3.3197	0.0178658	2.6145	0.0625278	1.8033	0.691729
Pleiotropic	SLC17A2	6	25912982	25930954	299	2.8766	0.0428572	2.1992	0.125606	1.5	0.743841
Pleiotropic	TRIM38	6	25962917	25987557	263	2.9076	0.0401414	2.4148	0.090313	1.3473	0.779227
Pleiotropic	HIST1H4G	6	26246839	26247205	277	2.9739	0.0347839	2.7151	0.0509745	1.1401	0.821695
Pleiotropic	BTN2A2	6	26383111	26395102	406	3.6327	0.00952847	2.5165	0.0757367	3.4536	0.251821
Pleiotropic	BTN3A1	6	26402465	26415444	421	3.31	0.0181825	2.0754	0.150822	3.3916	0.268437
Pleiotropic	BTN3A3	6	26440700	26453643	323	3.7486	0.0072386	2.6044	0.063311	3.0885	0.336867
Pleiotropic	BTN2A1	6	26458132	26476849	303	3.492	0.0126716	2.4505	0.0847895	2.8392	0.442156
Pleiotropic	BTN1A1	6	26500577	26510653	238	3.3601	0.0165761	2.4622	0.0830326	2.5515	0.546564
Pleiotropic	ZNF322	6	26634611	26659980	226	3.0199	0.0314528	2.1714	0.130309	2.2174	0.629493
Pleiotropic	HIST1H2BJ	6	27093912	27100743	153	3.4626	0.0134943	2.6073	0.0630592	3.0039	0.34073
Pleiotropic	HIST1H2AG	6	27100817	27101314	147	3.3142	0.0181089	2.4868	0.080198	2.8949	0.406232
Pleiotropic	HIST1H2BK	6	27106072	27114637	183	3.0792	0.0283291	2.3521	0.0997458	2.5676	0.546564
Pleiotropic	HIST1H4I	6	27106924	27108258	162	3.0988	0.0272568	2.361	0.098428	2.6084	0.546564
Pleiotropic	HIST1H2AH	6	27114861	27115341	174	3.0421	0.0302599	2.3535	0.0996533	2.5013	0.547687
Pleiotropic	PRSS16	6	27215480	27224399	260	2.9248	0.0387425	2.0562	0.15445	2.0934	0.665231
Pleiotropic	POM121L2	6	27276842	27280011	277	3.045	0.0301834	2.2541	0.116221	1.9806	0.671918
Pleiotropic	HIST1H2BL	6	27775257	27775709	154	3.1556	0.0248267	2.1565	0.133024	3.1932	0.294703
Pleiotropic	HIST1H2AI	6	27775977	27776445	154	3.1533	0.0248267	2.148	0.134665	3.1869	0.294703
Pleiotropic	HIST1H3H	6	27777842	27778314	150	3.2044	0.0224544	2.1883	0.127588	3.2224	0.294703
Pleiotropic	HIST1H2AJ	6	27782080	27782518	144	3.2394	0.0207756	2.207	0.124349	3.225	0.294703
Pleiotropic	HIST1H2BM	6	27782822	27783267	144	3.2513	0.020451	2.2014	0.125257	3.2366	0.294703
Pleiotropic	HIST1H4J	6	27791903	27792258	146	3.536	0.0114881	2.4347	0.0870785	3.3899	0.268437
Pleiotropic	HIST1H4K	6	27798952	27799305	141	3.6048	0.0100484	2.4671	0.0824781	3.3766	0.268437
Pleiotropic	HIST1H2BN	6	27805544	27821533	173	3.4359	0.0141503	2.3191	0.105478	3.2574	0.294703
Pleiotropic	HIST1H2AK	6	27805658	27806117	152	3.5484	0.0112624	2.4111	0.0906282	3.3265	0.281957
Pleiotropic	HIST1H2AL	6	27833107	27833576	154	3.3548	0.0166993	2.2588	0.115192	3.1875	0.294703
Pleiotropic	HIST1H1B	6	27834570	27835359	154	3.3489	0.0169398	2.2507	0.116784	3.1706	0.294703
Pleiotropic	HIST1H3I	6	27839623	27840099	154	3.3776	0.0160529	2.3089	0.107147	3.175	0.294703
Pleiotropic	HIST1H4L	6	27840926	27841289	153	3.3806	0.0160248	2.3115	0.106901	3.1878	0.294703
Pleiotropic	HIST1H3J	6	27858093	27858570	149	3.2329	0.0210904	2.1585	0.13256	3.0661	0.340448
Pleiotropic	HIST1H2AM	6	27860477	27860963	148	3.1745	0.0237677	2.1289	0.138978	2.9785	0.346953
Pleiotropic	HIST1H2BO	6	27861203	27926100	229	3.0997	0.0272517	2.1651	0.131524	2.8708	0.423545
Pleiotropic	OR2B2	6	27878963	27880174	153	2.9535	0.0365366	2.0331	0.160178	2.7559	0.478913
Pleiotropic	OR2B6	6	27925019	27925960	131	2.8151	0.0490858	2.1085	0.143523	2.4551	0.547687
Pleiotropic	ZSCAN16	6	28092334	28097864	276	2.8074	0.0498791	2.2406	0.118938	2.0904	0.666085
Pleiotropic	ZKSCAN8	6	28109688	28127250	292	2.8386	0.0463992	2.2291	0.120797	2.1446	0.640997
Pleiotropic	ZSCAN12	6	28346598	28367544	330	3.0805	0.028254	2.5915	0.0649219	2.0575	0.666796
Pleiotropic	PI16	6	36916039	36932613	344	2.8522	0.0450268	1.695	0.245402	2.8976	0.406232
Pleiotropic	MTCH1	6	36935911	36954327	374	2.8865	0.04219	1.9283	0.184406	3.6935	0.20141
Pleiotropic	IL17A	6	52051185	52055436	329	2.8781	0.0427719	2.4209	0.0895016	1.0751	0.833559
Pleiotropic	IL17F	6	52101484	52109298	342	3.3073	0.0182543	2.6525	0.0579699	1.6335	0.721942
Pleiotropic	MARCKS	6	114178527	114184652	224	2.8757	0.0429264	2.3428	0.101384	1.7051	0.712282
Pleiotropic	TOMM7	7	22852251	22862471	407	2.8238	0.0480564	1.786	0.220256	2.1978	0.629493
Pleiotropic	KLHL7	7	23145353	23215040	423	2.8499	0.0453008	1.6552	0.255814	3.0949	0.336867
Pleiotropic	RNF32	7	156432971	156470377	337	3.4923	0.0126716	2.5585	0.0692997	2.8223	0.442962
Pleiotropic	INTS10	8	19674876	19709589	408	3.2244	0.0216478	2.6241	0.0612886	1.8797	0.676835
Pleiotropic	DFNB31	9	117164360	117267789	491	3.4767	0.0130269	2.6402	0.0594058	1.7507	0.702769
Pleiotropic	RAPGEF1	9	134452157	134615364	642	3.0275	0.0311854	2.4661	0.0825326	1.2639	0.799555
Pleiotropic	DNAJC12	10	69556427	69597937	335	2.8549	0.0449482	2.5392	0.0724189	1.0461	0.837365
Pleiotropic	DUSP13	10	76854190	76868976	265	3.0732	0.0286346	2.6151	0.0624765	1.5177	0.742902
Pleiotropic	JAKMIP3	10	133879367	133998482	931	3.1771	0.0236323	2.5094	0.0769948	0.93368	0.848714
Pleiotropic	BDNF	11	27676440	27743605	243	3.1543	0.0248267	2.1721	0.130309	2.6613	0.529869
Pleiotropic	HSD17B12	11	43702108	43878169	620	3.5651	0.0109857	2.6641	0.0564947	2.3887	0.565938
Pleiotropic	GPR137	11	64051781	64056972	133	2.8416	0.0461329	2.3075	0.107255	1.4561	0.751116
Pleiotropic	KCNK4	11	64058774	64067503	145	2.8566	0.0448033	2.371	0.0965719	1.4717	0.748768
Pleiotropic	TEX40	11	64067863	64072239	136	3.051	0.0299163	2.5313	0.0735439	1.5902	0.733112
Pleiotropic	SIPA1	11	65405578	65418391	166	2.9201	0.0389423	2.5218	0.074911	1.3394	0.779227
Pleiotropic	RELA	11	65421067	65430443	165	2.8729	0.0431562	2.473	0.0820322	1.2758	0.799108
Pleiotropic	CCDC89	11	85394893	85397320	180	3.0038	0.0327565	2.2003	0.125494	2.5071	0.547687
Pleiotropic	SYTL2	11	85405264	85522197	423	2.9289	0.0385077	1.843	0.205501	2.5778	0.546564
Pleiotropic	KCNA1	12	5019073	5027422	239	2.8107	0.0495389	2.2959	0.109173	0.60107	0.876836
Pleiotropic	CDCA3	12	6957972	6961128	16	3.1356	0.0257242	2.6594	0.057016	1.8826	0.676835
Pleiotropic	SPSB2	12	6980099	6982521	9	3.2641	0.0199146	2.7146	0.0509745	1.97	0.671918
Pleiotropic	LRRC23	12	7013897	7023406	5	2.9875	0.0336962	2.3859	0.0941366	1.9781	0.671918
Pleiotropic	ENO2	12	7023614	7032860	4	2.9215	0.0388682	2.2669	0.113857	2.035	0.670848
Pleiotropic	ATN1	12	7033626	7051484	4	2.9215	0.0388682	2.2669	0.113857	2.035	0.670848
Pleiotropic	DUSP16	12	12626216	12715773	420	3.0282	0.0311528	2.5901	0.0651276	0.75816	0.860705
Pleiotropic	ERP29	12	112451152	112461024	129	2.9384	0.0377066	2.4087	0.0909734	1.7356	0.704382
Pleiotropic	NAA25	12	112464493	112546826	187	2.9549	0.03646	2.4567	0.0838284	1.7018	0.712606
Pleiotropic	TRAFD1	12	112563349	112591408	116	2.9905	0.0336072	2.4638	0.0828311	1.758	0.699492
Pleiotropic	HECTD4	12	112597992	112820113	280	2.8149	0.0490858	2.2792	0.111549	1.6882	0.713578
Pleiotropic	CCDC62	12	123259056	123311927	346	3.1878	0.0229235	2.5731	0.06738	2.031	0.671918
Pleiotropic	HIP1R	12	123319045	123347508	302	3.273	0.019518	2.7146	0.0509745	2.0291	0.671918
Pleiotropic	COL4A2	13	110959631	111165374	1184	2.9272	0.0385864	2.0804	0.149924	1.916	0.675209
Pleiotropic	RPL10L	14	47120213	47121041	227	3.244	0.0206539	2.4094	0.090913	2.3298	0.57904
Pleiotropic	MDGA2	14	47308826	48144157	2271	3.0497	0.0300042	2.3947	0.0929766	1.2045	0.810322
Pleiotropic	ESR2	14	64693751	64805268	448	2.8655	0.0438216	2.645	0.0588902	0.42411	0.88849
Pleiotropic	ISL2	15	76629065	76634817	174	2.8437	0.0459242	2.1155	0.141943	2	0.671918
Pleiotropic	CETP	16	56995835	57017757	357	2.9232	0.0388011	2.1575	0.132761	1.7502	0.702769
Pleiotropic	DDX19A	16	70380764	70407286	105	2.8752	0.0429401	2.6811	0.054627	0.43738	0.888303
Pleiotropic	KIF1C	17	4901243	4931694	331	2.8658	0.0438216	2.7058	0.0517369	0.038946	0.917129
Pleiotropic	GUCY2D	17	7905988	7923658	354	2.8105	0.0495389	2.3407	0.101834	0.3718	0.894994
Pleiotropic	ALOX15B	17	7942343	7952452	296	2.914	0.0395719	2.4601	0.0832834	0.32465	0.895961
Pleiotropic	MAP2K3	17	21187968	21218552	173	3.1794	0.0234909	2.5006	0.0784379	1.0375	0.840882
Pleiotropic	HCRT	17	40336078	40337470	98	3.0373	0.0305263	2.6443	0.0589675	1.1465	0.82035
Pleiotropic	STAT5A	17	40439565	40463961	168	2.8789	0.0427719	2.3988	0.0925116	2.1231	0.653781
Pleiotropic	MTMR4	17	56566893	56595271	171	3.0455	0.0301834	2.6699	0.0558022	0.83853	0.855325
Pleiotropic	C17orf47	17	56618948	56621733	141	3.0245	0.031403	2.6116	0.0627772	0.92216	0.848714
Pleiotropic	TRIM37	17	57059999	57184266	271	3.4259	0.0145274	2.6923	0.0532594	1.907	0.675209
Pleiotropic	SKA2	17	57187308	57232800	182	2.9211	0.0388719	2.121	0.140879	2.1146	0.656468
Pleiotropic	BPTF	17	65821644	65980494	427	3.2791	0.0192682	2.1336	0.13788	3.1338	0.317328
Pleiotropic	C17orf58	17	65987217	65989765	164	3.1909	0.0227963	1.9343	0.183445	3.4835	0.250163
Pleiotropic	KPNA2	17	66031848	66042970	213	3.042	0.0302599	1.7541	0.229159	3.4692	0.250163
Pleiotropic	ATP5D	19	1241749	1244824	151	3.0349	0.0306573	2.6131	0.0627016	1.0286	0.842415
Pleiotropic	MIDN	19	1248552	1259142	156	3.17	0.0240539	2.6797	0.0548174	1.1829	0.816417
Pleiotropic	CIRBP	19	1269267	1274809	156	3.0422	0.0302599	2.5624	0.0687225	0.69584	0.861579
T2D-specific	CDK11B	1	1571100	1590473	124	2.8563	0.0448033	2.7995	0.0424059	0.42374	0.88849
T2D-specific	PHF13	1	6673756	6684093	193	2.9382	0.0377066	3.4291	0.0110724	0.83948	0.855325
T2D-specific	THAP3	1	6684925	6695646	195	2.9444	0.0371997	3.4172	0.0114499	0.81043	0.856602
T2D-specific	UBR4	1	19401000	19536812	523	4.1402	0.00232352	4.8407	0.000125338	0.32806	0.895961
T2D-specific	EMC1	1	19542158	19578053	373	4.5969	0.000513757	5.2459	2.77666e-05	0.42324	0.88849
T2D-specific	MRTO4	1	19578075	19586622	330	4.7209	0.000328827	5.3535	1.60314e-05	0.33513	0.895961
T2D-specific	AKR7A3	1	19609057	19615280	391	4.2113	0.00191074	4.7659	0.000169479	-0.1553	0.931737
T2D-specific	AKR7A2	1	19629202	19638640	409	3.5646	0.0109857	4.0803	0.00180758	-0.30987	0.936401
T2D-specific	PQLC2	1	19638740	19658925	405	3.3919	0.0156058	3.7815	0.00436641	-0.4968	0.941248
T2D-specific	VWA5B1	1	20617412	20681662	485	4.0888	0.00272206	3.7298	0.00504226	1.4465	0.75119
T2D-specific	EXTL1	1	26348266	26362955	206	3.2525	0.0204241	3.4537	0.0105543	0.1243	0.912426
T2D-specific	SLC30A2	1	26364513	26373439	183	3.4996	0.0126442	3.6085	0.00722541	0.28721	0.89639
T2D-specific	TRIM63	1	26377792	26394142	204	3.5845	0.0105581	3.6059	0.00728173	0.60762	0.875977
T2D-specific	PDIK1L	1	26437656	26452039	219	3.4765	0.0130269	3.3698	0.0125223	1.059	0.834435
T2D-specific	FAM110D	1	26485511	26489119	225	3.6421	0.0092914	3.3953	0.0119126	1.2151	0.806757
T2D-specific	ZNF593	1	26496388	26497364	247	3.5422	0.0113146	3.2604	0.016364	1.1513	0.82035
T2D-specific	CNKSR1	1	26503981	26516375	293	3.0725	0.0286353	2.7378	0.0486685	0.88494	0.849768
T2D-specific	COL16A1	1	32117848	32169768	202	3.0993	0.0272517	3.207	0.0183886	0.36249	0.894994
T2D-specific	MACF1	1	39549839	39952810	930	4.8185	0.000239472	5.513	7.64605e-06	-0.58932	0.946847
T2D-specific	KIAA0754	1	39875176	39882154	167	4.4381	0.000960842	5.1246	4.68097e-05	-0.41115	0.938785
T2D-specific	BMP8A	1	39957318	39995541	264	5.1659	5.58596e-05	5.9357	9.18801e-07	-0.91564	0.958315
T2D-specific	PABPC4	1	40026485	40042522	257	4.9261	0.00015912	5.6509	3.82423e-06	-0.76636	0.953341
T2D-specific	HEYL	1	40089103	40105348	305	5.2965	2.98602e-05	5.389	1.37284e-05	1.4992	0.743841
T2D-specific	NT5C1A	1	40124793	40137710	303	4.7284	0.00032338	4.4528	0.000551108	1.605	0.728427
T2D-specific	HPCAL4	1	40144320	40157382	279	3.6083	0.00997492	2.8937	0.0348701	1.6084	0.728427
T2D-specific	FAF1	1	50906935	51425936	769	3.508	0.0124561	4.4408	0.000561333	0.62212	0.873195
T2D-specific	CDKN2C	1	51434367	51440309	134	3.4646	0.0134681	4.321	0.000836709	-0.50636	0.942016
T2D-specific	C1orf185	1	51442129	51613754	387	3.1042	0.0270605	4.1414	0.0015183	-0.63289	0.948299
T2D-specific	INADL	1	62208149	62629592	1460	2.8533	0.0450268	3.4367	0.0109399	-0.32493	0.937082
T2D-specific	PDE4B	1	66258193	66840262	1451	3.1628	0.0243636	3.1155	0.0222583	-0.0095132	0.91859
T2D-specific	WDR78	1	67278568	67390907	401	3.5485	0.0112624	3.6552	0.00631033	0.92378	0.848714
T2D-specific	MIER1	1	67390578	67454302	319	4.4258	0.000961215	4.3836	0.000664185	0.95145	0.847239
T2D-specific	SLC35D1	1	67465015	67520080	400	3.4736	0.0130972	3.4994	0.0094764	0.84544	0.855325
T2D-specific	FPGT	1	74663896	74674533	179	2.9475	0.0371061	2.9048	0.0343207	-0.052116	0.922811
T2D-specific	MAGI3	1	113933087	114228545	701	2.9928	0.0334711	3.1983	0.0187268	-0.34572	0.937315
T2D-specific	PHTF1	1	114239824	114302165	225	3.612	0.00997492	3.7769	0.00443445	0.42997	0.888303
T2D-specific	RSBN1	1	114304454	114355070	221	3.2584	0.0201104	3.456	0.0105106	0.69494	0.861579
T2D-specific	PTPN22	1	114356433	114414375	218	3.1192	0.0262874	3.2319	0.0174098	0.9263	0.848714
T2D-specific	BCL2L15	1	114419436	114430230	164	3.1667	0.0242023	3.2648	0.0161865	0.79059	0.85674
T2D-specific	AP4B1	1	114437370	114447741	161	3.0767	0.0284441	3.1682	0.0201228	0.58961	0.877923
T2D-specific	DCLRE1B	1	114447915	114456708	152	2.9885	0.0336698	3.0951	0.0230549	0.34281	0.895961
T2D-specific	MAN1A2	1	117910085	118068320	584	2.9334	0.0381979	3.0029	0.0279233	1.3039	0.791375
T2D-specific	ADAM30	1	120436156	120439147	145	4.5889	0.00052676	4.937	8.95141e-05	-0.67979	0.950296
T2D-specific	NOTCH2	1	120454176	120639880	203	4.9013	0.000169922	5.2165	3.19253e-05	0.031824	0.917129
T2D-specific	ADAMTSL4	1	150521846	150533413	202	3.0871	0.0277949	3.4132	0.0115079	-0.88676	0.956096
T2D-specific	MCL1	1	150547027	150552214	190	2.9594	0.0360417	3.0649	0.024563	-0.53271	0.94337
T2D-specific	UBAP2L	1	154192427	154243986	221	3.3747	0.0161732	3.557	0.00817183	0.01327	0.918336
T2D-specific	HAX1	1	154245039	154248351	179	4.0407	0.00319173	4.2376	0.00110595	0.29264	0.89639
T2D-specific	AQP10	1	154293592	154297801	244	4.2144	0.00190026	4.0637	0.00189397	2.3022	0.586539
T2D-specific	ATP8B2	1	154298036	154323780	328	4.4298	0.000961215	4.3482	0.000757351	2.282	0.602661
T2D-specific	IL6R	1	154377669	154441926	365	2.8863	0.04219	2.8028	0.04209	2.0871	0.666796
T2D-specific	OR6K3	1	158686958	158687905	295	2.8183	0.0486783	3.0184	0.0271853	-0.28969	0.93633
T2D-specific	SEC16B	1	177892825	177939188	466	3.2424	0.0207135	3.5037	0.0093662	-0.23876	0.93412
T2D-specific	IPO9	1	201798288	201853422	250	2.945	0.0371938	2.8948	0.0348394	0.077922	0.915523
T2D-specific	SHISA4	1	201857797	201861715	177	2.9449	0.0371938	2.811	0.0413715	0.16884	0.907373
T2D-specific	DSTYK	1	205111631	205180727	369	3.1345	0.0257789	2.8055	0.0418907	1.008	0.844575
T2D-specific	TMCC2	1	205197038	205242471	322	3.7527	0.00717369	3.5704	0.00795528	1.1661	0.816417
T2D-specific	NUAK2	1	205271191	205290883	346	3.2315	0.0211544	2.9528	0.030696	1.4486	0.75119
T2D-specific	PM20D1	1	205797150	205819276	320	2.9626	0.0357891	3.7068	0.00541473	-0.074297	0.925752
T2D-specific	SLC26A9	1	205882176	205912588	253	2.8852	0.0422479	2.9796	0.0293971	1.3237	0.782391
T2D-specific	AVPR1B	1	206224283	206231482	192	3.1875	0.0229235	3.6223	0.00692369	-1.4015	0.979419
T2D-specific	C1orf186	1	206238872	206288236	246	3.0405	0.0303766	3.4951	0.00956679	-1.3635	0.977624
T2D-specific	PROX1	1	214161278	214214853	285	4.2094	0.00191075	5.3572	1.60314e-05	1.3012	0.792222
T2D-specific	ABCB10	1	229652329	229694442	215	2.9233	0.0388011	3.1511	0.0207086	0.19507	0.90383
T2D-specific	GPR137B	1	236305832	236415314	633	3.7532	0.00717369	3.7639	0.00459881	0.72532	0.861579
T2D-specific	ERO1LB	1	236378422	236445339	547	4.2777	0.00153499	4.0306	0.00208356	1.3018	0.791751
T2D-specific	TMEM18	2	667793	677439	393	5.0033	0.000119294	5.8567	1.3025e-06	-1.0936	0.967495
T2D-specific	ATP6V1C2	2	10861775	10925236	585	3.3963	0.0155024	2.8963	0.0347925	1.9681	0.672311
T2D-specific	PDIA6	2	10908889	10978103	720	4.0355	0.00324287	3.7127	0.0053342	1.4813	0.748768
T2D-specific	E2F6	2	11584501	11606303	318	3.2447	0.0206539	3.4151	0.0114962	-0.0083302	0.91859
T2D-specific	SMC6	2	17845079	17935096	354	3.2438	0.0206539	3.2566	0.0164104	1.665	0.71687
T2D-specific	GEN1	2	17935152	17966632	289	3.7669	0.00708681	3.6638	0.00624891	1.7719	0.696621
T2D-specific	MSGN1	2	17997786	17998367	286	4.3361	0.00126978	4.2386	0.00110595	1.5633	0.736706
T2D-specific	KCNS3	2	18059105	18114225	442	3.8284	0.00590008	3.6229	0.00692369	0.70447	0.861579
T2D-specific	MPV17	2	27532360	27545969	120	3.0203	0.0314528	3.9906	0.00234427	0.74311	0.861579
T2D-specific	GTF3C2	2	27548716	27580243	136	3.4294	0.0144185	4.5979	0.000343828	0.88254	0.849768
T2D-specific	EIF2B4	2	27587219	27593324	108	3.6992	0.00817138	4.9169	9.64638e-05	0.79757	0.85674
T2D-specific	SNX17	2	27593363	27600400	113	3.6579	0.00907879	4.8941	0.000101044	0.81862	0.856546
T2D-specific	ZNF513	2	27600098	27603733	111	3.659	0.00907879	4.9022	0.000100338	0.82495	0.856546
T2D-specific	PPM1G	2	27604066	27632550	141	3.6272	0.00958607	4.856	0.000118539	0.88613	0.849768
T2D-specific	NRBP1	2	27651473	27665126	140	3.4943	0.0126547	4.7245	0.00020198	0.94823	0.847239
T2D-specific	KRTCAP3	2	27665233	27669348	126	3.5008	0.0126442	4.7245	0.00020198	0.96733	0.847239
T2D-specific	IFT172	2	27667240	27712575	184	3.944	0.00436961	5.118	4.72897e-05	1.0114	0.844575
T2D-specific	FNDC4	2	27714750	27718126	149	4.0547	0.00305401	5.1869	3.6741e-05	1.03	0.842415
T2D-specific	GCKR	2	27719470	27746556	187	4.0815	0.00277124	5.1539	4.0753e-05	1.0257	0.842553
T2D-specific	C2orf16	2	27799389	27805589	169	3.1524	0.0248591	3.8505	0.00356552	0.77961	0.857957
T2D-specific	ZFP36L2	2	43449541	43453745	170	5.5831	8.60266e-06	6.6306	1.99593e-08	1.3255	0.782391
T2D-specific	THADA	2	43457975	43823185	1006	6.5292	7.5251e-08	7.8921	6.76419e-12	-0.27136	0.935477
T2D-specific	PLEKHH2	2	43864439	43995126	701	2.8439	0.0459242	3.4796	0.00999189	-0.12652	0.931737
T2D-specific	BCL11A	2	60678302	60780633	341	3.1948	0.022628	3.7104	0.00536673	-0.89536	0.956577
T2D-specific	SLC1A4	2	65215579	65250999	331	3.1651	0.0242555	3.0418	0.0257046	0.85278	0.854489
T2D-specific	CEP68	2	65283495	65314142	338	3.1126	0.0266095	3.1006	0.0228038	0.88588	0.849768
T2D-specific	RAB1A	2	65313988	65357435	350	2.9961	0.0332011	3.1408	0.0211006	0.31303	0.895961
T2D-specific	SPRED2	2	65534580	65659733	549	3.6337	0.00952528	4.0629	0.00189397	0.18933	0.903965
T2D-specific	TGFBRAP1	2	105865861	105946148	412	3.3311	0.0175386	3.5712	0.00795528	-0.22596	0.933536
T2D-specific	C2orf49	2	105953714	105976514	320	3.2586	0.0201104	3.5803	0.00779263	-0.11357	0.930172
T2D-specific	FHL2	2	105977272	106055230	482	2.9687	0.0352646	3.1118	0.0224062	0.53379	0.883674
T2D-specific	BCL2L11	2	111878491	111926022	308	3.7565	0.00717369	4.2627	0.00101598	-0.13216	0.931737
T2D-specific	TMEM87B	2	112812800	112876895	423	4.0065	0.00355029	2.7759	0.0449526	2.8513	0.437196
T2D-specific	THSD7B	2	137639718	138435287	2660	3.2019	0.0225145	2.838	0.0392574	0.12931	0.912402
T2D-specific	CYTIP	2	158271131	158300604	166	3.1957	0.0225967	4.2165	0.00118207	0.64296	0.86885
T2D-specific	ACVR1C	2	158383279	158485399	270	3.4433	0.0139675	4.1738	0.00137717	-0.23661	0.93412
T2D-specific	DPP4	2	162848751	162931052	334	2.8981	0.0411831	3.3757	0.0124168	-1.6836	0.987123
T2D-specific	GRB14	2	165349323	165478360	336	3.2726	0.019518	3.7983	0.00413872	0.23933	0.901503
T2D-specific	COBLL1	2	165536695	165698678	579	5.9782	1.28419e-06	6.1333	3.26525e-07	1.3414	0.779227
T2D-specific	SLC38A11	2	165754709	165812035	336	3.566	0.0109857	3.8975	0.00312732	-0.0090536	0.91859
T2D-specific	SLC39A10	2	196477798	196602426	375	3.9024	0.00487254	3.9321	0.00279161	2.6386	0.529869
T2D-specific	DNAH7	2	196602427	196933536	753	3.3699	0.0162865	4.1117	0.0016524	2.4225	0.55127
T2D-specific	STK17B	2	196998307	197036336	378	2.9282	0.0385077	3.2568	0.0164104	1.2923	0.794487
T2D-specific	SUMO1	2	203070903	203103322	220	3.2482	0.020574	3.4387	0.0108993	0.057966	0.916194
T2D-specific	NOP58	2	203130515	203168384	214	3.0063	0.0325326	3.2207	0.0178868	-0.00010235	0.91859
T2D-specific	SPHKAP	2	228844670	229046836	817	3.0665	0.0290005	2.9897	0.0286966	-0.12743	0.931737
T2D-specific	ATG16L1	2	234160217	234204320	340	3.3733	0.0161842	3.8465	0.00359979	-1.7673	0.988331
T2D-specific	SAG	2	234216309	234255701	300	3.5416	0.0113146	4.1084	0.00166353	-0.97151	0.961917
T2D-specific	DGKD	2	234263149	234380744	404	2.837	0.0465595	3.3709	0.0125148	0.16221	0.90822
T2D-specific	GRM7	3	6902802	7783218	2553	2.9636	0.0357249	3.2379	0.0171057	1.7395	0.704382
T2D-specific	SYN2	3	12182150	12233532	321	3.6301	0.00955366	4.4926	0.000492834	-0.027764	0.919134
T2D-specific	TIMP4	3	12194568	12200851	217	3.3629	0.016502	4.123	0.00162888	0.025005	0.917129
T2D-specific	PPARG	3	12329349	12475855	550	4.7655	0.000281198	5.4021	1.33278e-05	0.22925	0.90342
T2D-specific	ANKRD28	3	15708743	15901053	541	3.7235	0.00774008	3.2814	0.0154705	1.8153	0.686773
T2D-specific	UBE2E2	3	23244498	23632296	1347	4.6848	0.000369827	5.0117	7.01645e-05	0.21374	0.90383
T2D-specific	KLHL40	3	42727011	42733938	196	2.8672	0.0437354	3.2551	0.0164104	0.12244	0.912426
T2D-specific	HHATL	3	42734155	42744319	193	3.0756	0.0284624	3.4138	0.0115029	0.34411	0.895961
T2D-specific	CCDC13	3	42749764	42814745	267	2.9286	0.0385077	3.1939	0.0188833	0.78645	0.85674
T2D-specific	CCDC12	3	46963220	47023500	211	3.0333	0.0307544	3.6383	0.00660603	-0.94796	0.960412
T2D-specific	NBEAL2	3	47021173	47051194	164	2.9706	0.0350954	3.4472	0.0107244	-0.6131	0.947698
T2D-specific	SETD2	3	47057898	47205467	282	2.9448	0.0371938	3.3753	0.0124168	-0.63817	0.948515
T2D-specific	KIF9	3	47269516	47324337	150	2.9108	0.0397883	3.3759	0.0124168	-0.61286	0.947698
T2D-specific	KLHL18	3	47324116	47388306	150	2.9253	0.0387296	3.4476	0.0107244	-0.71002	0.952821
T2D-specific	MST1	3	49721380	49726196	120	2.8217	0.0482115	3.1753	0.0198002	0.11493	0.912434
T2D-specific	RNF123	3	49726950	49758962	154	3.1906	0.0227963	3.519	0.00900306	-0.034002	0.919889
T2D-specific	AMIGO3	3	49754267	49757238	119	3.4107	0.014901	3.7462	0.00485029	-0.2248	0.933481
T2D-specific	GMPPB	3	49758909	49761407	126	3.4268	0.0145197	3.736	0.00497727	-0.28999	0.936337
T2D-specific	IP6K1	3	49761728	49823973	204	3.4723	0.0131227	3.8078	0.00401944	-0.096575	0.928125
T2D-specific	CDHR4	3	49828165	49837254	137	3.5341	0.0115342	3.8802	0.00326936	0.013333	0.918336
T2D-specific	FAM212A	3	49840687	49842463	128	3.52	0.0120157	3.8743	0.00332324	0.061243	0.915911
T2D-specific	UBA7	3	49842638	49851391	134	3.6489	0.00925917	3.958	0.00257722	0.19462	0.90383
T2D-specific	TRAIP	3	49866028	49893992	141	4.1137	0.00251413	4.2645	0.00101333	0.81366	0.856602
T2D-specific	CAMKV	3	49895414	49907655	120	4.2387	0.00176455	4.3181	0.000842777	0.95663	0.847239
T2D-specific	MST1R	3	49924435	49941311	129	4.3205	0.0013496	4.287	0.000950489	0.98066	0.847239
T2D-specific	MON1A	3	49946302	49967445	152	4.2944	0.00145975	4.2159	0.00118207	1.0156	0.844575
T2D-specific	RBM6	3	49977474	50114685	319	4.2005	0.00195512	4.1218	0.00163005	1.057	0.83457
T2D-specific	RBM5	3	50126341	50156397	154	4.2539	0.00167778	4.042	0.00200254	1.2629	0.799555
T2D-specific	SEMA3F	3	50192562	50226508	158	3.9085	0.00481111	3.553	0.00825547	1.3796	0.767075
T2D-specific	GNAT1	3	50229043	50235129	127	3.482	0.0129071	3.0641	0.024572	1.2357	0.801682
T2D-specific	SLC38A3	3	50242692	50258406	138	3.2886	0.0188297	2.8555	0.0377573	1.066	0.833559
T2D-specific	SLMAP	3	57741948	57915597	399	2.8365	0.0465595	3.0697	0.0243537	-0.36574	0.937315
T2D-specific	FLNB	3	57994127	58157982	588	2.9322	0.0382525	2.9576	0.0305109	0.33022	0.895961
T2D-specific	DNASE1L3	3	58178353	58196730	324	3.0619	0.029222	2.7557	0.0472289	1.5241	0.742902
T2D-specific	ATXN7	3	63849785	63989240	358	3.2157	0.0221056	4.2594	0.00102531	0.5747	0.880092
T2D-specific	PSMD6	3	63996225	64009686	206	3.0972	0.0272819	4.0548	0.00193555	0.8249	0.856546
T2D-specific	NSUN3	3	93781855	93845630	111	2.8837	0.042392	3.826	0.00382495	-0.86988	0.95524
T2D-specific	SIDT1	3	113251218	113348422	448	3.6424	0.0092914	3.5765	0.00787054	0.96791	0.847239
T2D-specific	ADCY5	3	123001143	123167924	489	3.543	0.0113146	4.5935	0.000345021	-0.3166	0.936506
T2D-specific	SLC12A8	3	124801480	124931609	692	3.1203	0.0262874	2.9372	0.0318456	0.72656	0.861579
T2D-specific	ZNF148	3	124944513	125094198	460	3.0627	0.029222	2.9245	0.0327857	0.57609	0.880092
T2D-specific	ARMC8	3	137906115	138017231	216	3.1095	0.0267251	3.0579	0.0248983	0.96882	0.847239
T2D-specific	NME9	3	137980279	138049018	194	4.3984	0.0010452	4.188	0.0013006	1.8626	0.683665
T2D-specific	MRAS	3	138066490	138124377	235	4.6523	0.000414988	4.378	0.000677397	2.0947	0.665231
T2D-specific	ESYT3	3	138153415	138197910	210	4.4037	0.00103745	3.4383	0.0108993	3.7843	0.17543
T2D-specific	MBNL1	3	151962120	152183569	465	4.0776	0.0027989	5.1131	4.72897e-05	-0.66636	0.949428
T2D-specific	TMEM14E	3	152057487	152058779	141	3.892	0.00493139	4.8982	0.00010045	-0.3829	0.93835
T2D-specific	ARHGEF26	3	153838792	153975616	460	3.8598	0.0054374	3.8278	0.0038088	1.882	0.676835
T2D-specific	DHX36	3	153993452	154042286	249	4.2923	0.00145975	3.6785	0.00596574	3.0383	0.34073
T2D-specific	SMC4	3	160117078	160152755	198	2.9879	0.0336962	2.7928	0.0430897	0.21276	0.90383
T2D-specific	TRIM59	3	160153291	160167626	183	3.0463	0.0301834	2.8613	0.0373639	0.17281	0.906208
T2D-specific	KPNA4	3	160212783	160283376	266	2.892	0.0415939	2.7843	0.0440018	-0.10026	0.928295
T2D-specific	ARL14	3	160394948	160396236	279	2.8956	0.0413692	3.0977	0.0229408	-0.60616	0.947698
T2D-specific	NLGN1	3	173115570	174004434	2234	2.8397	0.0463161	2.8271	0.0399645	0.79911	0.85674
T2D-specific	IGF2BP2	3	185361527	185542827	449	7.5145	8.66566e-11	6.882	4.13232e-09	0.22614	0.90342
T2D-specific	ST6GAL1	3	186648315	186796341	734	4.6163	0.000480718	4.9759	7.88255e-05	-0.7544	0.953341
T2D-specific	FGFR3	4	1795039	1810599	163	3.5606	0.0111183	4.0169	0.0021559	-1.0333	0.965376
T2D-specific	LETM1	4	1813206	1857974	147	3.9722	0.00397693	4.463	0.000540834	-1.6971	0.987193
T2D-specific	NOP14	4	2939663	2965233	260	3.1197	0.0262874	2.7405	0.0483871	1.3737	0.769287
T2D-specific	GRK4	4	2965232	3042474	478	3.4478	0.0138339	3.1312	0.0214755	1.3503	0.779227
T2D-specific	HTT	4	3076408	3245687	623	3.5581	0.0111588	3.3585	0.0128565	0.95798	0.847239
T2D-specific	MSANTD1	4	3250766	3273465	252	3.3625	0.016502	3.1659	0.0202198	0.96641	0.847239
T2D-specific	WFS1	4	6271577	6304992	427	7.9648	3.76676e-12	6.9542	2.68977e-09	-1.9511	0.991912
T2D-specific	PPP2R2C	4	6322305	6565327	1081	5.5469	9.45697e-06	4.2568	0.00103154	0.6878	0.862903
T2D-specific	SORCS2	4	7194374	7744564	2854	3.0445	0.0301834	3.5503	0.00830106	0.54301	0.881432
T2D-specific	PSAPL1	4	7432021	7436700	622	3.3448	0.0169624	3.0268	0.0266011	1.9845	0.671918
T2D-specific	SEPSECS	4	25121627	25162204	313	2.9189	0.0390006	3.1032	0.0228038	0.13444	0.911919
T2D-specific	CWH43	4	48988264	49064096	235	3.6663	0.00889134	4.1916	0.00128689	0.43281	0.888303
T2D-specific	DCUN1D4	4	52700010	52783003	204	3.9383	0.00443362	4.2768	0.000974468	-0.25142	0.935121
T2D-specific	LRRC66	4	52859806	52886477	169	4.1246	0.00243254	4.4546	0.000551108	-0.37289	0.937315
T2D-specific	SGCB	4	52885752	52904485	146	4.16	0.0021946	4.5329	0.000428381	-0.75445	0.953341
T2D-specific	SPATA18	4	52917578	52963461	218	3.4971	0.0126547	3.9846	0.00238573	-1.3313	0.976323
T2D-specific	GNRHR	4	68603093	68621804	250	3.1125	0.0266095	3.3176	0.0140603	0.7587	0.860705
T2D-specific	G3BP2	4	76567953	76649709	369	3.0954	0.0273811	3.3937	0.0119359	0.27498	0.898548
T2D-specific	PPM1K	4	89178761	89205983	259	3.3867	0.0158266	3.1026	0.0228038	1.8195	0.686773
T2D-specific	HERC3	4	89513574	89629693	431	3.1537	0.0248267	3.3795	0.0123985	0.75565	0.861175
T2D-specific	NAP1L5	4	89617066	89619023	202	2.8739	0.0430727	3.3399	0.01334	1.3636	0.776387
T2D-specific	UNC5C	4	96083655	96470361	1352	4.3125	0.00138405	4.2801	0.000966588	0.50112	0.886689
T2D-specific	TRMT10A	4	100467864	100485189	403	3.0376	0.0305263	3.4545	0.0105452	-0.94234	0.960075
T2D-specific	MTTP	4	100485240	100545154	513	3.31	0.0181825	3.9085	0.00299874	-1.0328	0.965376
T2D-specific	UBE2D3	4	103715540	103790050	297	2.9483	0.0371032	3.2268	0.0176171	0.037595	0.917129
T2D-specific	CISD2	4	103749224	103813964	305	2.9118	0.0397589	3.1774	0.0197246	-0.013496	0.91859
T2D-specific	SLC9B1	4	103806205	103947552	384	2.9892	0.033647	3.2562	0.0164104	-0.17853	0.932301
T2D-specific	SLC9B2	4	103946647	103998480	216	3.1978	0.0225145	3.3256	0.0138734	0.51218	0.886301
T2D-specific	FGF2	4	123747568	123819390	487	3.1483	0.0250045	3.6422	0.00654604	0.75856	0.860705
T2D-specific	NUDT6	4	123813799	123844159	397	3.0714	0.0286899	3.7248	0.00511343	0.25699	0.901046
T2D-specific	SPATA5	4	123844225	124240605	1431	4.0492	0.0030983	4.6717	0.000251807	0.1049	0.91324
T2D-specific	MAML3	4	140637545	141075233	1094	3.6736	0.00874544	3.4681	0.0101745	1.1774	0.816417
T2D-specific	ACSL1	4	185676749	185747215	615	4.4323	0.000961215	4.5003	0.000482652	0.45815	0.888303
T2D-specific	ANKH	5	14704909	14871887	558	4.1205	0.00245874	4.9363	8.95141e-05	-0.61473	0.947698
T2D-specific	HCN1	5	45255052	45696220	541	3.2119	0.0222694	3.2236	0.0177578	2.635	0.529869
T2D-specific	PELO	5	52083774	52098451	355	3.5957	0.0102287	4.3682	0.000703935	0.22973	0.90342
T2D-specific	ITGA1	5	52084136	52249485	785	2.9478	0.0371061	3.8206	0.00387241	0.11077	0.912552
T2D-specific	ARL15	5	53180578	53606403	1407	3.6264	0.00958607	3.6774	0.00597549	0.36719	0.894994
T2D-specific	C5orf67	5	55809692	55830983	463	5.1053	7.33467e-05	5.6057	4.6393e-06	0.92093	0.848714
T2D-specific	ANKDD1B	5	74907301	74967671	373	3.5722	0.010816	4.6732	0.000251807	-0.75896	0.953341
T2D-specific	POC5	5	74970023	75013313	365	3.416	0.0148636	4.4346	0.000563447	-1.0364	0.96552
T2D-specific	PDE8B	5	76476082	76724081	881	3.5579	0.0111588	3.2919	0.0151238	2.5045	0.547687
T2D-specific	SLCO4C1	5	101569690	101632253	540	3.2768	0.0193484	4.4637	0.000540834	-1.2062	0.970862
T2D-specific	PAM	5	102201527	102366809	430	3.8955	0.0049287	4.7246	0.00020198	-1.4963	0.982797
T2D-specific	GIN1	5	102421704	102455842	306	3.5991	0.010176	4.4466	0.000555489	-2.1857	0.994551
T2D-specific	PPIP5K2	5	102455958	102539224	355	3.3406	0.0171398	4.1111	0.0016524	-2.3083	0.994972
T2D-specific	KLHL3	5	136953189	137150310	396	2.878	0.0427719	3.5241	0.00887229	0.5781	0.879774
T2D-specific	PPP2R2B	5	145969067	146461083	1194	2.8314	0.047144	3.0842	0.0237345	-0.71726	0.952892
T2D-specific	SPINK7	5	147691990	147695482	146	3.4106	0.014901	3.3432	0.013273	0.87047	0.851972
T2D-specific	SPINK9	5	147715122	147719412	150	3.3963	0.0155024	3.3503	0.0130946	0.84398	0.855325
T2D-specific	FBXO38	5	147763498	147822399	220	3.7482	0.0072386	3.7356	0.00497727	1.2137	0.806757
T2D-specific	HTR4	5	147830595	148034090	636	4.0973	0.00264233	4.6218	0.000312079	1.2759	0.799108
T2D-specific	CDX1	5	149546344	149564121	300	2.9327	0.0382457	3.3449	0.0132213	1.1696	0.816417
T2D-specific	SLC6A7	5	149569520	149590635	283	3.0447	0.0301834	3.4012	0.0118595	1.3618	0.777746
T2D-specific	SH3PXD2B	5	171752185	171881527	620	2.9119	0.0397589	2.9562	0.0305476	-0.20577	0.933193
T2D-specific	MGAT1	5	180217541	180237939	346	2.8911	0.0416658	3.1538	0.0206335	-0.23254	0.933678
T2D-specific	RREB1	6	7107830	7252213	559	4.4736	0.000853847	5.1148	4.72897e-05	0.06531	0.915911
T2D-specific	SSR1	6	7281283	7313541	463	3.668	0.008868	4.4413	0.000561333	-0.4455	0.941248
T2D-specific	CAGE1	6	7326887	7389976	525	3.151	0.0248727	3.5969	0.00748102	0.0048853	0.91856
T2D-specific	E2F3	6	20402137	20493945	366	5.8499	2.2611e-06	6.4156	6.72295e-08	1.6466	0.720728
T2D-specific	CDKAL1	6	20534688	21232635	2083	8.9315	1.91322e-15	9.0096	6.27604e-16	1.0625	0.833559
T2D-specific	HIST1H1A	6	26017260	26018040	165	3.443	0.0139675	2.9671	0.0301743	1.6277	0.724045
T2D-specific	HIST1H3A	6	26020718	26021186	168	3.2936	0.0186418	2.8301	0.0397777	1.5726	0.736706
T2D-specific	HIST1H4A	6	26021907	26022278	168	3.2885	0.0188297	2.8386	0.0392574	1.5616	0.736706
T2D-specific	HIST1H4B	6	26027124	26027480	171	3.3009	0.0184075	2.8848	0.0355492	1.5647	0.736706
T2D-specific	HIST1H3B	6	26031817	26032288	186	3.1984	0.0225145	2.8441	0.0387629	1.4574	0.750159
T2D-specific	HIST1H2AB	6	26033320	26033796	188	3.2212	0.021844	2.8658	0.0368701	1.4715	0.748768
T2D-specific	HIST1H2BB	6	26043455	26043885	191	3.134	0.0257817	2.8229	0.0402711	1.413	0.759279
T2D-specific	HIST1H3C	6	26045639	26046097	194	3.199	0.0225145	2.8955	0.0348197	1.4211	0.757814
T2D-specific	HIST1H1C	6	26055968	26056699	212	3.2985	0.0184378	3.0057	0.027826	1.4759	0.748768
T2D-specific	HFE	6	26087422	26096438	255	3.299	0.0184378	3.1	0.022819	1.4711	0.748768
T2D-specific	HIST1H4C	6	26104176	26104565	231	3.2151	0.0221119	3.058	0.0248983	1.504	0.743216
T2D-specific	HIST1H1T	6	26107640	26108364	228	3.3192	0.0178658	3.1599	0.0203269	1.5375	0.742902
T2D-specific	HIST1H2BC	6	26113389	26124266	237	3.3206	0.0178556	3.2048	0.0184243	1.474	0.748768
T2D-specific	HIST1H2AC	6	26124370	26139337	254	3.1881	0.0229235	3.1022	0.0228038	1.2915	0.794487
T2D-specific	HIST1H3F	6	26250370	26250835	269	3.1238	0.0261814	2.8776	0.0361169	1.1363	0.822427
T2D-specific	HIST1H2BH	6	26251848	26261783	303	3.0761	0.0284587	2.8155	0.0410022	1.0974	0.830542
T2D-specific	HIST1H3G	6	26271146	26271612	275	3.1844	0.0231273	2.891	0.0350647	1.3369	0.779227
T2D-specific	HIST1H2BI	6	26273204	26273640	279	3.3343	0.0173766	2.9916	0.0286513	1.5454	0.742041
T2D-specific	HIST1H4H	6	26281278	26285844	296	3.4985	0.0126442	3.1462	0.0209008	1.7458	0.703117
T2D-specific	BTN3A2	6	26365387	26378548	441	4.1607	0.0021946	3.0139	0.0273432	3.7347	0.190124
T2D-specific	ZSCAN9	6	28193029	28201265	196	3.6233	0.00966203	3.0306	0.0263609	2.603	0.546564
T2D-specific	ZKSCAN4	6	28212404	28227030	215	3.7661	0.00708681	3.1603	0.0203269	2.7168	0.506991
T2D-specific	NKAPL	6	28227075	28228736	184	3.865	0.0053519	3.2381	0.0171057	2.8315	0.442156
T2D-specific	ZSCAN26	6	28234788	28246001	203	4.0261	0.00330972	3.3448	0.0132213	3.0029	0.34073
T2D-specific	PGBD1	6	28249314	28270326	233	4.1049	0.00259337	3.3354	0.013493	3.1766	0.294703
T2D-specific	ZSCAN31	6	28292514	28321972	305	3.7649	0.00708739	3.063	0.0246035	2.8502	0.437196
T2D-specific	ZKSCAN3	6	28317691	28336954	307	3.4604	0.0135512	2.8565	0.0376777	2.5102	0.547687
T2D-specific	HMGA1	6	34204577	34214008	258	3.0923	0.0274801	3.3765	0.0124168	1.7662	0.697564
T2D-specific	C6orf1	6	34214157	34216904	243	3.0729	0.0286346	3.3241	0.0139245	1.7629	0.697564
T2D-specific	VEGFA	6	43737946	43754224	270	3.6883	0.00835467	4.0389	0.00202022	0.1613	0.908367
T2D-specific	CRISP1	6	49801970	49844809	293	3.4984	0.0126442	2.8801	0.035873	2.0846	0.666796
T2D-specific	DEFB133	6	49913814	49917157	205	4.7057	0.000343797	4.0106	0.0021972	2.539	0.546564
T2D-specific	DEFB114	6	49928005	49931818	194	4.4456	0.000938599	3.8215	0.0038707	2.2099	0.629493
T2D-specific	DEFB113	6	49936390	49937338	194	4.3771	0.0011287	3.7754	0.00444728	2.1123	0.656468
T2D-specific	DEFB110	6	49976851	49989694	166	4.96	0.000139548	4.4309	0.000565866	2.1745	0.630229
T2D-specific	DEFB112	6	50011288	50016364	122	3.7233	0.00774008	3.3772	0.0124168	1.4412	0.75221
T2D-specific	TFAP2B	6	50786439	50815326	254	3.4147	0.0148636	3.7722	0.00449091	-0.013644	0.91859
T2D-specific	PKHD1	6	51480145	51952423	1589	3.5977	0.010185	2.8926	0.0349613	2.0551	0.666796
T2D-specific	SENP6	6	76311596	76427997	418	3.4955	0.0126547	4.1487	0.00149233	-0.6245	0.947698
T2D-specific	NUS1	6	117996617	118031890	328	3.9344	0.00446603	3.0281	0.026514	2.2444	0.617066
T2D-specific	SLC35F1	6	118228689	118638839	1079	3.7338	0.00753246	3.0341	0.0261914	1.7522	0.702769
T2D-specific	CENPW	6	126660660	126670548	86	4.7849	0.00026858	6.1195	3.41783e-07	-0.16311	0.931737
T2D-specific	RSPO3	6	127439844	127520626	304	3.4914	0.0126716	3.8513	0.00356502	0.038121	0.917129
T2D-specific	HIVEP2	6	143072604	143267495	622	3.8867	0.00497478	4.4768	0.000518587	1.5577	0.738362
T2D-specific	RGS17	6	153332026	153452389	574	4.3649	0.00116981	4.4332	0.000563447	1.2712	0.799108
T2D-specific	SLC22A2	6	160637794	160679963	543	2.9194	0.0389815	3.1826	0.019428	1.159	0.816622
T2D-specific	SLC22A3	6	160769405	160873613	517	4.3393	0.00126333	4.5786	0.00036418	1.3469	0.779227
T2D-specific	PDGFA	7	536895	559481	229	3.4856	0.0128833	3.8846	0.00324076	-0.86296	0.95524
T2D-specific	ISPD	7	16127152	16460947	1109	3.0448	0.0301834	3.0109	0.0275078	-0.079751	0.926083
T2D-specific	JAZF1	7	27870192	28220437	959	5.0537	9.39324e-05	5.9093	1.00878e-06	0.51414	0.886022
T2D-specific	HERPUD2	7	35672269	35734772	304	2.9937	0.033409	3.9294	0.00280867	0.0080171	0.918504
T2D-specific	TBL2	7	72983274	72993013	212	3.3072	0.0182543	3.3982	0.0118765	0.9278	0.848714
T2D-specific	MLXIPL	7	73007524	73038903	289	3.5802	0.0105581	3.6248	0.0068913	1.173	0.816417
T2D-specific	GTF2I	7	74071991	74175022	163	3.3047	0.0182995	4.0612	0.00189926	-1.1154	0.967697
T2D-specific	CPSF4	7	99036563	99054996	176	2.8328	0.046991	3.4793	0.00999189	0.89394	0.849768
T2D-specific	ATP5J2	7	99055784	99063824	166	3.0143	0.0317917	3.7058	0.00542001	0.81848	0.856546
T2D-specific	ZNF789	7	99070476	99085408	169	3.2069	0.0224301	3.9087	0.00299874	0.78529	0.856941
T2D-specific	ZNF394	7	99084142	99097925	144	3.1264	0.0261121	3.7299	0.00504226	0.91217	0.848714
T2D-specific	ZKSCAN5	7	99102273	99131445	151	3.3229	0.0178428	4.0878	0.00177787	0.78167	0.857579
T2D-specific	FAM200A	7	99143923	99156115	136	3.357	0.0166263	4.1376	0.0015363	0.53246	0.883674
T2D-specific	ZNF655	7	99156034	99174076	144	3.1676	0.0241824	3.8354	0.00374198	0.62311	0.873195
T2D-specific	MUC3A	7	100547086	100611617	288	3.2398	0.0207756	3.2066	0.0183916	0.88574	0.849768
T2D-specific	SPDYE6	7	101986192	101997468	167	3.5835	0.0105581	3.8751	0.00332324	0.47213	0.888303
T2D-specific	PRKRIP1	7	102036804	102067129	245	3.0783	0.0283711	3.3139	0.0141987	-0.004413	0.91859
T2D-specific	ORAI2	7	102073977	102097268	212	2.8696	0.0434563	3.1269	0.021617	-0.04404	0.92141
T2D-specific	RELN	7	103112231	103629963	2051	3.8453	0.00568083	3.9715	0.00249128	-0.49317	0.941248
T2D-specific	CTTNBP2	7	117350702	117513561	474	3.2051	0.0224544	2.7806	0.0444188	1.5411	0.742902
T2D-specific	KLF14	7	130417382	130418860	238	3.4417	0.0139991	4.694	0.000232295	1.4078	0.761992
T2D-specific	UBE3C	7	156931655	157062066	699	3.7682	0.00708681	5.6044	4.6393e-06	1.5794	0.736706
T2D-specific	PPP1R3B	8	8993764	9009152	280	3.304	0.0183108	2.838	0.0392574	1.5621	0.736706
T2D-specific	MSRA	8	9911830	10286401	1578	3.898	0.0049222	3.1875	0.0191858	1.9195	0.675209
T2D-specific	C8orf74	8	10530147	10558103	293	3.3125	0.0181197	3.03	0.0263793	1.6278	0.724045
T2D-specific	SOX7	8	10581278	10588084	294	3.5818	0.0105581	3.2042	0.0184303	1.9416	0.672569
T2D-specific	PINX1	8	10622473	10697394	616	2.974	0.0347839	2.9405	0.0315719	1.5892	0.733112
T2D-specific	XKR6	8	10753654	11058875	1100	3.7206	0.0077526	3.7315	0.00503728	0.6405	0.868879
T2D-specific	MTMR9	8	11142000	11185655	384	3.2919	0.0186798	3.3233	0.0139393	0.21778	0.90383
T2D-specific	SLC35G5	8	11188495	11189695	251	3.5446	0.0113146	3.6328	0.00669957	0.42769	0.888303
T2D-specific	FAM167A	8	11278972	11324276	519	3.1019	0.0271407	3.1237	0.0217662	1.0515	0.834731
T2D-specific	BLK	8	11351521	11422108	574	3.0805	0.028254	2.7796	0.0445245	1.4926	0.748768
T2D-specific	LONRF1	8	12579406	12612992	341	4.3108	0.00138405	3.8633	0.00342961	1.7311	0.704595
T2D-specific	LPL	8	19796582	19824770	480	4.6223	0.000473359	3.7633	0.00459881	3.4994	0.250163
T2D-specific	PURG	8	30853320	30891231	258	4.5721	0.000563499	4.9579	8.53547e-05	-0.79886	0.95364
T2D-specific	WRN	8	30890778	31031277	440	4.6896	0.00036651	5.0714	5.7981e-05	-0.48289	0.941248
T2D-specific	AGPAT6	8	41435702	41482520	408	4.5029	0.000755831	5.6741	3.42989e-06	0.53865	0.882949
T2D-specific	ANK1	8	41510744	41754280	802	5.5402	9.48438e-06	7.1348	9.80211e-10	0.24852	0.901105
T2D-specific	INTS8	8	95835518	95892721	398	2.8537	0.0450268	3.1455	0.0209008	-0.87662	0.955495
T2D-specific	CCNE2	8	95892452	95909672	288	2.8287	0.0474877	3.265	0.0161865	-1.0828	0.967444
T2D-specific	TP53INP1	8	95938200	95961615	334	3.5317	0.0116015	3.9391	0.00273798	-0.43363	0.941191
T2D-specific	LRP12	8	105501459	105601252	331	3.1151	0.0265332	2.9356	0.0318725	0.97064	0.847239
T2D-specific	TRHR	8	110099653	110131813	367	3.0347	0.0306573	3.1366	0.0212325	0.11692	0.912434
T2D-specific	TRPS1	8	116420724	116713299	469	3.4034	0.0152384	3.6879	0.0057834	1.2851	0.797056
T2D-specific	SLC30A8	8	117962512	118188953	605	5.5078	1.10286e-05	6.0434	5.28327e-07	-0.73774	0.952892
T2D-specific	BOP1	8	145486056	145515120	90	3.0645	0.0291024	2.9228	0.032833	0.73063	0.861579
T2D-specific	HSF1	8	145515270	145538385	120	3.0889	0.0277135	2.9574	0.0305109	0.51383	0.886059
T2D-specific	DGAT1	8	145538246	145550582	129	3.1168	0.0264218	2.9741	0.0296244	0.51774	0.885466
T2D-specific	SCRT1	8	145554228	145559943	132	3.1997	0.0225145	3.0805	0.0238049	0.48862	0.888046
T2D-specific	GLIS3	9	3824128	4300036	1881	3.5996	0.010176	3.8951	0.0031322	-0.83749	0.954712
T2D-specific	JAK2	9	4985245	5129948	487	2.9597	0.0360417	3.0052	0.0278338	0.71749	0.861579
T2D-specific	CCDC171	9	15552872	15971897	1107	3.0324	0.030808	2.8207	0.0404139	0.6162	0.874208
T2D-specific	RRAGA	9	19049372	19051023	385	3.1991	0.0225145	3.4315	0.0109943	-0.13204	0.931737
T2D-specific	HAUS6	9	19053135	19102940	493	3.1232	0.0261814	3.2897	0.0151658	-0.21855	0.933467
T2D-specific	CDKN2A	9	21967751	21994490	178	5.4345	1.5162e-05	4.4272	0.000571751	4.1866	0.0644599
T2D-specific	FAM219A	9	34398182	34458568	276	2.872	0.0431786	3.006	0.027826	-0.069001	0.925288
T2D-specific	DNAI1	9	34458750	34520987	284	3.3129	0.0181197	3.4399	0.0108993	0.074219	0.915523
T2D-specific	ENHO	9	34521040	34523037	170	3.2702	0.0196095	3.4388	0.0108993	0.12383	0.912426
T2D-specific	TLE1	9	84198598	84303596	542	3.7809	0.00680834	3.9515	0.0026382	-0.3144	0.936401
T2D-specific	ZNF618	9	116638562	116818875	619	3.2861	0.0189105	3.5836	0.00774499	1.7619	0.697696
T2D-specific	COL27A1	9	116918231	117072975	690	3.3123	0.0181197	3.6607	0.00626768	0.58732	0.878745
T2D-specific	AKNA	9	117096429	117160783	343	3.0974	0.0272819	2.8105	0.0413887	0.93593	0.848714
T2D-specific	RC3H2	9	125606835	125667562	251	3.145	0.0252482	3.1218	0.021882	-0.07727	0.925752
T2D-specific	ZBTB6	9	125670335	125676365	160	3.2595	0.0201104	3.248	0.0167402	0.10092	0.913868
T2D-specific	ZBTB26	9	125677845	125693792	179	3.1989	0.0225145	3.2156	0.0180683	0.062643	0.915911
T2D-specific	RABGAP1	9	125703288	125867147	366	3.0587	0.0294578	3.1751	0.0198002	-0.37845	0.937692
T2D-specific	GPR21	9	125795916	125801380	156	2.9305	0.0383659	3.0837	0.0237437	-0.48489	0.941248
T2D-specific	STRBP	9	125878338	126030855	339	2.886	0.04219	2.837	0.0393056	0.13307	0.911919
T2D-specific	CRB2	9	126118448	126141034	297	3.1553	0.0248267	3.1355	0.0212478	0.20523	0.90383
T2D-specific	GPSM1	9	139221932	139254057	297	3.3294	0.0176093	4.4384	0.000561333	0.77384	0.858977
T2D-specific	DNLZ	9	139256352	139268111	344	3.1359	0.0257242	4.2129	0.0011834	0.68356	0.862998
T2D-specific	CARD9	9	139258408	139268133	344	3.1359	0.0257242	4.2129	0.0011834	0.68356	0.862998
T2D-specific	SNAPC4	9	139270021	139294655	417	3.0579	0.0294996	4.116	0.00165061	0.522	0.88466
T2D-specific	DHTKD1	10	12110916	12165227	465	3.6156	0.00988366	3.8075	0.00401944	0.53129	0.883674
T2D-specific	SEC61A2	10	12171640	12211957	343	4.7774	0.000273971	5.021	6.78325e-05	0.75498	0.861398
T2D-specific	NUDT5	10	12209573	12238143	296	5.5578	9.21443e-06	5.8691	1.24629e-06	0.71787	0.861579
T2D-specific	CDC123	10	12237961	12292589	336	5.4987	1.12367e-05	5.9357	9.18801e-07	0.50102	0.886689
T2D-specific	MTPAP	10	30598730	30638267	348	3.4309	0.0143746	3.3986	0.0118765	1.4842	0.748768
T2D-specific	ARID5B	10	63661013	63856707	588	3.7868	0.00671103	2.9542	0.0306541	2.7565	0.478913
T2D-specific	NEUROG3	10	71331791	71333210	260	2.8956	0.0413692	3.5524	0.00825547	-1.3391	0.976944
T2D-specific	SGPL1	10	72575704	72640946	535	3.303	0.0183367	3.2399	0.0171057	0.63605	0.870133
T2D-specific	PCBD1	10	72642037	72648541	304	3.5709	0.0108334	3.5299	0.00872941	0.91088	0.848714
T2D-specific	DUPD1	10	76797230	76833383	258	3.4031	0.0152384	2.9573	0.0305109	1.3705	0.771729
T2D-specific	ZMIZ1	10	80828751	81076285	911	8.0929	1.76846e-12	9.0565	6.13252e-16	0.41871	0.888843
T2D-specific	FGFBP3	10	93666345	93669258	192	2.8359	0.0465849	3.6609	0.00626768	-1.4655	0.98153
T2D-specific	BTAF1	10	93683526	93790755	336	3.2032	0.0224951	4.0427	0.00200254	-0.95978	0.96088
T2D-specific	CPEB3	10	93806452	94050875	415	3.6954	0.00822552	4.3866	0.00065928	-0.10431	0.928872
T2D-specific	44260	10	94050920	94113721	251	3.9066	0.00481571	4.545	0.000413329	-0.20834	0.933193
T2D-specific	IDE	10	94211441	94333852	511	6.3815	1.59644e-07	6.9818	2.4117e-09	-0.15422	0.931737
T2D-specific	KIF11	10	94352825	94415152	446	6.5308	7.5251e-08	7.141	9.80211e-10	-0.2983	0.936401
T2D-specific	HHEX	10	94449681	94455408	254	7.7817	1.30267e-11	7.2134	7.1936e-10	0.095802	0.914663
T2D-specific	WNT8B	10	102222812	102243399	202	2.8131	0.0492466	3.2164	0.0180683	-0.45048	0.941248
T2D-specific	VTI1A	10	114206756	114578503	815	4.3706	0.00115124	5.0303	6.65471e-05	0.4343	0.888303
T2D-specific	TCF7L2	10	114709978	114927437	519	9.3531	7.74957e-17	9.8161	8.73595e-19	0.93262	0.848714
T2D-specific	PLEKHA1	10	124134094	124191871	405	2.8073	0.0498791	3.2157	0.0180683	0.52662	0.883817
T2D-specific	IGF2	11	2150346	2179611	391	3.1965	0.0225775	3.5055	0.00932342	0.75985	0.860705
T2D-specific	INS	11	2181009	2182439	335	3.1071	0.0268306	3.3549	0.0129565	0.71273	0.861579
T2D-specific	TH	11	2185159	2193107	378	3.0947	0.0273811	3.4259	0.0111267	0.43924	0.888303
T2D-specific	CD81	11	2397391	2418649	330	3.1408	0.0254775	3.5527	0.00825547	0.25704	0.901046
T2D-specific	TSSC4	11	2421723	2425108	241	3.1313	0.025894	3.4318	0.0109943	0.49922	0.886689
T2D-specific	TRPM5	11	2425745	2444275	273	3.3277	0.0176773	3.5915	0.00759833	0.33497	0.895961
T2D-specific	KCNQ1	11	2466221	2870340	1124	6.4463	1.15945e-07	7.3555	3.46288e-10	0.46586	0.888303
T2D-specific	CDKN1C	11	2904448	2907063	256	3.155	0.0248267	3.4765	0.0100462	-0.16862	0.932058
T2D-specific	PSMA1	11	14526422	14665180	290	2.8079	0.0498791	3.4937	0.00957279	1.2135	0.806757
T2D-specific	PDE3B	11	14665191	14893605	357	3.2686	0.0196414	4.0288	0.00208356	0.88128	0.849768
T2D-specific	NUCB2	11	17281884	17371510	369	3.0574	0.0295018	4.8496	0.000121107	1.15	0.82035
T2D-specific	NCR3LG1	11	17373279	17398868	280	3.347	0.0169501	4.9854	7.60841e-05	0.89903	0.849768
T2D-specific	KCNJ11	11	17406795	17410878	263	3.4488	0.0138261	5.154	4.0753e-05	0.87008	0.852045
T2D-specific	ABCC8	11	17414432	17498449	545	3.2604	0.0201104	5.1745	3.78251e-05	0.45054	0.888303
T2D-specific	FSHB	11	30252563	30256824	181	4.2909	0.00145975	4.5088	0.000467469	0.66502	0.865552
T2D-specific	ARL14EP	11	30344649	30359165	225	4.9131	0.000166538	5.2951	2.1664e-05	1.0432	0.838235
T2D-specific	MPPED2	11	30406040	30608260	607	3.1941	0.0226411	3.4439	0.0107851	0.49399	0.887107
T2D-specific	C1QTNF4	11	47611216	47615961	108	2.8132	0.0492466	3.5588	0.00817183	0.051782	0.917129
T2D-specific	OR5B17	11	58125598	58126542	301	3.3592	0.016591	3.571	0.00795528	0.24061	0.901503
T2D-specific	OR5B3	11	58169938	58170882	312	4.3502	0.00122581	4.4505	0.000553308	0.89164	0.849768
T2D-specific	OR5B2	11	58189738	58190786	323	4.4047	0.00103745	4.4384	0.000561333	1.1513	0.82035
T2D-specific	OR5B12	11	58206593	58207646	292	4.4309	0.000961215	4.4142	0.000595622	1.3371	0.779227
T2D-specific	OR5B21	11	58274649	58275578	145	3.057	0.0295039	2.7379	0.0486685	1.8492	0.684567
T2D-specific	LPXN	11	58294344	58345688	200	3.362	0.016502	3.1435	0.0209962	1.831	0.684879
T2D-specific	ZFP91	11	58346587	58389023	289	3.1745	0.0237677	2.8772	0.036128	1.8369	0.684879
T2D-specific	CNTF	11	58390146	58393206	234	3.0241	0.031403	2.756	0.0472288	1.7845	0.693677
T2D-specific	SCYL1	11	65292537	65306182	144	2.9108	0.0397883	3.2589	0.0164104	0.63279	0.871069
T2D-specific	LTBP3	11	65306030	65325858	144	2.9772	0.0345781	3.1615	0.0203269	0.95994	0.847239
T2D-specific	SSSCA1	11	65336651	65340075	134	2.931	0.0383524	3.0801	0.0238049	0.91593	0.848714
T2D-specific	FAM89B	11	65339820	65341669	133	3.0369	0.0305263	3.1664	0.0202198	0.92011	0.848714
T2D-specific	EHBP1L1	11	65343509	65360121	156	3.1086	0.0267419	3.2133	0.0181573	0.93421	0.848714
T2D-specific	KCNK7	11	65360326	65363467	143	2.878	0.0427719	2.9643	0.0302824	0.94996	0.847239
T2D-specific	MAP3K11	11	65365226	65381720	152	3.1641	0.0242961	3.1651	0.0202198	1.146	0.82035
T2D-specific	PCNXL3	11	65383686	65404910	165	3.2458	0.0206539	2.9964	0.0283276	1.3402	0.779227
T2D-specific	PACS1	11	65837747	66012218	396	3.1438	0.0253084	2.8482	0.0383732	1.2299	0.802531
T2D-specific	KLC2	11	66024765	66035332	145	3.2102	0.022323	2.9417	0.0314819	0.60697	0.875977
T2D-specific	RAB1B	11	66036056	66044963	144	3.3695	0.0162865	3.0598	0.0248319	0.60879	0.875878
T2D-specific	CNIH2	11	66045672	66051685	137	3.4112	0.014901	3.0957	0.0230339	0.73745	0.861579
T2D-specific	YIF1A	11	66052051	66056638	142	3.4829	0.0129071	3.1634	0.0202536	0.75355	0.861435
T2D-specific	TMEM151A	11	66059373	66064135	140	3.3817	0.0159946	3.0813	0.0238049	0.70446	0.861579
T2D-specific	CCND1	11	69455873	69469242	224	3.2575	0.0201104	3.3992	0.0118765	0.13681	0.911698
T2D-specific	ORAOV1	11	69480331	69490165	202	3.6446	0.0092914	3.8714	0.00335163	0.25894	0.900809
T2D-specific	PDE2A	11	72287184	72385497	491	3.1123	0.0266095	3.4587	0.0104492	-1.2603	0.973457
T2D-specific	ARAP1	11	72396114	72463465	359	4.4655	0.00086573	4.9993	7.17709e-05	-1.7014	0.987193
T2D-specific	STARD10	11	72465774	72504750	240	4.1894	0.00200514	4.7763	0.000164162	-1.3268	0.976323
T2D-specific	FCHSD2	11	72547788	72853727	344	3.677	0.00866249	3.9318	0.00279161	-0.31363	0.936401
T2D-specific	TSKU	11	76493357	76509198	290	2.8536	0.0450268	3.4596	0.0104366	1.2723	0.799108
T2D-specific	MTNR1B	11	92702789	92715948	259	5.8483	2.2611e-06	7.0024	2.29106e-09	-2.142	0.994045
T2D-specific	GUCY1A2	11	106544738	106889171	1147	3.6475	0.00927468	3.3937	0.0119359	-0.085787	0.926282
T2D-specific	ETS1	11	128328656	128457453	473	4.741	0.000312226	4.5323	0.000428381	2.0301	0.671918
T2D-specific	TSPAN9	12	3186521	3395730	1182	3.0238	0.031403	3.1324	0.0214465	1.3006	0.792222
T2D-specific	CCND2	12	4382901	4414522	236	4.4023	0.00103745	5.0548	6.22748e-05	0.54844	0.880753
T2D-specific	TIGAR	12	4430359	4469194	270	3.4147	0.0148636	3.77	0.00451838	0.5907	0.877923
T2D-specific	LPAR5	12	6728001	6745297	162	3.0186	0.0315432	3.2553	0.0164104	1.517	0.742902
T2D-specific	ACRBP	12	6747241	6756594	137	3.084	0.0280468	3.2209	0.0178868	1.5123	0.742902
T2D-specific	ING4	12	6759704	6772311	140	3.0896	0.0276865	3.1297	0.0215551	1.4307	0.754215
T2D-specific	USP5	12	6961285	6975796	14	3.1996	0.0225145	2.728	0.0496191	1.9313	0.672569
T2D-specific	TPI1	12	6976288	6980110	12	3.2574	0.0201104	2.8005	0.0423069	1.9978	0.671918
T2D-specific	LDHB	12	21788275	21810789	159	2.9542	0.0365018	2.7727	0.0453479	1.3263	0.782391
T2D-specific	KCNJ8	12	21917889	21928436	79	3.2404	0.0207756	2.9077	0.0340675	1.3995	0.764289
T2D-specific	BHLHE41	12	26272959	26278003	282	2.8937	0.0414647	3.3314	0.0136114	-1.3824	0.978688
T2D-specific	SSPN	12	26348032	26387710	397	3.7452	0.00726032	3.6562	0.00631033	0.51427	0.886018
T2D-specific	PPFIBP1	12	27677045	27848497	693	3.1241	0.0261814	3.0036	0.0278905	0.72542	0.861579
T2D-specific	REP15	12	27849428	27850566	170	3.9886	0.0037836	3.9641	0.00252954	1.5659	0.736706
T2D-specific	MRPS35	12	27863706	27909237	277	4.7275	0.00032338	4.7742	0.000164287	1.1754	0.816417
T2D-specific	MANSC4	12	27915599	27924209	281	4.9031	0.000169922	5.0401	6.5177e-05	0.65313	0.86794
T2D-specific	KLHL42	12	27933187	27955973	371	4.9807	0.000131113	4.8974	0.00010045	1.0727	0.833559
T2D-specific	KCNH3	12	49932834	49952091	173	3.3261	0.0177401	2.8811	0.0358074	2.4495	0.547687
T2D-specific	MCRS1	12	49952077	49961928	151	3.4991	0.0126442	3.0727	0.024202	2.465	0.547687
T2D-specific	FAM186B	12	49976658	49999433	151	3.6302	0.00955366	3.2669	0.0161514	2.3293	0.57904
T2D-specific	PRPF40B	12	50017197	50038452	142	3.6383	0.00939475	3.3786	0.0123985	2.0709	0.666796
T2D-specific	FMNL3	12	50031724	50101197	260	3.8406	0.00572977	3.5959	0.00748839	1.9874	0.671918
T2D-specific	TMBIM6	12	50135293	50158717	270	3.8533	0.00555565	3.7512	0.00476821	1.7636	0.697564
T2D-specific	NCKAP5L	12	50184929	50222208	348	3.1595	0.0245924	3.9634	0.00252954	2.3759	0.56979
T2D-specific	DIP2B	12	50898768	51142450	522	3.1497	0.0249219	3.5718	0.00795528	0.36843	0.894994
T2D-specific	ATF1	12	51157789	51214943	266	3.0532	0.029787	3.255	0.0164104	0.75653	0.860733
T2D-specific	GPR84	12	54756229	54758270	94	2.9335	0.0381979	2.9533	0.0306782	0.41176	0.889669
T2D-specific	HMGA2	12	66218240	66360071	383	5.7729	3.22506e-06	6.4621	5.22406e-08	0.70091	0.861579
T2D-specific	TSPAN8	12	71518877	71551779	339	3.5125	0.0122847	3.8126	0.00396126	-1.1377	0.968582
T2D-specific	C12orf42	12	103631369	103889788	696	3.251	0.020451	2.8486	0.0383732	2.1265	0.652327
T2D-specific	FAM109A	12	111798455	111806925	147	3.4402	0.0140369	3.4256	0.0111267	0.81721	0.856546
T2D-specific	SH2B3	12	111843720	111889427	111	3.6585	0.00907879	3.4012	0.0118595	1.5324	0.742902
T2D-specific	ATXN2	12	111890018	112037480	170	3.5166	0.0121312	3.2048	0.0184243	1.6477	0.720604
T2D-specific	FBXO21	12	117581278	117628305	332	3.4592	0.0135512	3.4164	0.0114648	0.63209	0.871339
T2D-specific	POP5	12	121016848	121019201	282	2.8444	0.045923	2.8688	0.0367444	0.92939	0.848714
T2D-specific	CABP1	12	121078422	121105129	338	2.9411	0.0375027	3.3635	0.0126699	0.161	0.908367
T2D-specific	SPPL3	12	121200313	121342155	694	3.8832	0.00501984	3.9175	0.00293185	0.65274	0.86794
T2D-specific	HNF1A	12	121415861	121440315	407	6.2797	2.80766e-07	6.1404	3.2587e-07	2.0463	0.66726
T2D-specific	C12orf43	12	121440835	121454300	355	5.8578	2.2611e-06	5.719	2.71001e-06	2.1071	0.660377
T2D-specific	OASL	12	121458095	121477045	354	5.2132	4.44755e-05	5.0255	6.72448e-05	2.0992	0.665112
T2D-specific	VPS37B	12	123349875	123380712	236	3.2854	0.0189236	2.8145	0.0410533	2.0366	0.670848
T2D-specific	ZNF664	12	124457699	124499986	242	3.2379	0.0208053	3.0528	0.0251094	0.92986	0.848714
T2D-specific	KL	13	33590571	33640282	416	3.6885	0.00835467	4.0236	0.00212142	0.19523	0.90383
T2D-specific	OXA1L	14	23235731	23240998	369	2.8609	0.0442632	2.9018	0.0344726	0.87238	0.851899
T2D-specific	SLC7A7	14	23242431	23289020	458	2.9593	0.0360417	2.9228	0.032833	1.1229	0.825475
T2D-specific	MRPL52	14	23299088	23304246	294	3.305	0.0182995	3.0572	0.0249227	1.1784	0.816417
T2D-specific	MMP14	14	23305742	23316809	311	3.0656	0.0290381	2.7667	0.0459639	1.0181	0.844575
T2D-specific	CLEC14A	14	38723205	38725575	186	2.9556	0.0364227	3.9106	0.0029933	-0.2315	0.933678
T2D-specific	PLEKHG3	14	65171132	65213623	346	3.095	0.0273811	3.506	0.00932342	-1.032	0.965376
T2D-specific	SPTB	14	65213001	65346604	704	3.1537	0.0248267	3.5707	0.00795528	-1.7982	0.989286
T2D-specific	DCAF5	14	69517637	69619914	348	2.9737	0.0347839	3.1455	0.0209008	1.4486	0.75119
T2D-specific	EXD2	14	69658194	69710737	278	3.3007	0.0184075	2.8995	0.0345085	2.503	0.547687
T2D-specific	GALNT16	14	69726681	69821190	487	2.9394	0.0376594	2.7373	0.0486773	1.4832	0.748768
T2D-specific	NRXN3	14	78636716	80334633	3785	2.8665	0.043786	3.14	0.0211317	0.0030673	0.91859
T2D-specific	FOXN3	14	89622516	90085506	1238	3.3987	0.015448	3.1264	0.021617	-0.15019	0.931737
T2D-specific	RTL1	14	101346569	101359826	266	3.346	0.0169616	3.8569	0.00349595	0.53284	0.883674
T2D-specific	MARK3	14	103851701	103970168	442	3.7751	0.00693537	4.0665	0.00188954	0.24638	0.901105
T2D-specific	CKB	14	103985995	103989196	194	3.6928	0.00827539	3.98	0.00241332	0.10348	0.913756
T2D-specific	TRMT61A	14	103995509	104003410	200	3.557	0.0111605	3.8853	0.00324076	-0.044005	0.92141
T2D-specific	BAG5	14	104022881	104029151	232	2.999	0.0330691	3.3989	0.0118765	-0.33113	0.937315
T2D-specific	ITPKA	15	41786056	41795757	204	2.9863	0.0337368	3.4142	0.0115029	-0.56534	0.94484
T2D-specific	LTK	15	41795840	41806085	202	3.0375	0.0305263	3.4761	0.0100462	-0.47529	0.941248
T2D-specific	RPAP1	15	41809374	41836464	235	3.2971	0.0184527	3.7264	0.00509647	-0.1866	0.933193
T2D-specific	TYRO3	15	41851220	41871536	223	3.4499	0.0138261	3.8129	0.00396126	0.17981	0.905816
T2D-specific	MGA	15	41913432	42062141	372	3.1013	0.0271565	2.9612	0.0304956	1.225	0.804669
T2D-specific	MAPKBP1	15	42066632	42120053	265	3.2919	0.0186798	3.3333	0.01354	0.6426	0.86885
T2D-specific	JMJD7	15	42120283	42129785	231	3.2075	0.0224301	3.3684	0.0125474	0.53236	0.883674
T2D-specific	PLA2G4B	15	42131011	42140346	243	3.1509	0.0248727	3.3528	0.0130071	0.33438	0.895961
T2D-specific	SPTBN5	15	42140344	42186275	368	3.0202	0.0314528	3.1461	0.0209008	0.21082	0.90383
T2D-specific	ATP8B4	15	50150435	50411419	926	3.7128	0.0078733	3.2644	0.0161865	1.2505	0.800232
T2D-specific	DMXL2	15	51739921	51915030	505	2.8522	0.0450268	2.7761	0.0449526	0.41498	0.889574
T2D-specific	ONECUT1	15	53049160	53082209	299	4.4269	0.000961215	4.9459	8.84584e-05	0.33298	0.895961
T2D-specific	TCF12	15	57210833	57580716	991	2.8223	0.048176	2.7474	0.0478468	1.1954	0.812817
T2D-specific	FBXL22	15	63889327	63894627	201	2.9643	0.0356816	3.7979	0.00413872	-0.97694	0.96253
T2D-specific	HERC1	15	63900817	64126148	726	3.7071	0.00795354	4.5475	0.000411933	-1.3055	0.975921
T2D-specific	CCDC33	15	74528630	74628813	427	2.8942	0.0414533	3.1011	0.0228038	-0.12342	0.931737
T2D-specific	SEMA7A	15	74701630	74726299	251	3.479	0.012981	3.3353	0.013493	1.4331	0.752992
T2D-specific	UBL7	15	74738318	74753545	209	3.0436	0.0302311	2.8283	0.0398893	1.3967	0.764289
T2D-specific	CLK3	15	74898327	74922542	132	3.0304	0.030968	2.9971	0.0282977	0.64202	0.868879
T2D-specific	EDC3	15	74922899	74988386	181	3.3214	0.0178428	3.2648	0.0161865	0.68874	0.862679
T2D-specific	GOLGA6C	15	75550899	75565796	70	3.3732	0.0161842	3.3673	0.0125474	1.0954	0.830558
T2D-specific	GOLGA6D	15	75575182	75588148	87	3.4522	0.0138261	3.5569	0.00817183	0.47533	0.888303
T2D-specific	COMMD4	15	75628352	75634268	111	3.3629	0.016502	3.5573	0.00817183	0.25042	0.901105
T2D-specific	NEIL1	15	75639331	75647592	124	3.2758	0.0193784	3.5303	0.00872941	0.007341	0.918504
T2D-specific	MAN2C1	15	75648133	75661455	128	3.2692	0.0196362	3.5381	0.0085727	-0.020919	0.91859
T2D-specific	SIN3A	15	75661720	75748181	197	3.0673	0.0289976	3.5085	0.00928371	-0.54299	0.943551
T2D-specific	PTPN9	15	75759462	75871625	265	3.372	0.0162177	3.9939	0.00232946	-0.63067	0.948097
T2D-specific	SNUPN	15	75890424	75918719	182	3.2357	0.0209217	3.8496	0.00356691	-0.15688	0.931737
T2D-specific	IMP3	15	75931426	75941047	169	2.9225	0.0388429	3.4901	0.00967718	-0.067676	0.925162
T2D-specific	SCAPER	15	76640526	77197796	1086	3.6691	0.00886268	3.0809	0.0238049	1.9821	0.671918
T2D-specific	RCN2	15	77223962	77242601	178	3.7826	0.00679345	3.2262	0.0176234	2.3026	0.586539
T2D-specific	PSTPIP1	15	77287021	77329673	188	3.762	0.00713903	3.5442	0.00843527	1.8126	0.687723
T2D-specific	TSPAN3	15	77336359	77363570	171	3.797	0.00649761	3.9803	0.00241332	1.1215	0.825475
T2D-specific	PEAK1	15	77400498	77712446	522	3.3398	0.0171529	4.1671	0.0014049	-0.43574	0.941248
T2D-specific	HMG20A	15	77713018	77777945	284	3.7549	0.00717369	4.579	0.00036418	-0.98159	0.962578
T2D-specific	LINGO1	15	77905369	77988490	499	4.17	0.00213283	4.6281	0.000305464	0.49714	0.88679
T2D-specific	ANPEP	15	90328126	90358119	346	3.1265	0.0261121	3.9849	0.00238573	0.73335	0.861579
T2D-specific	AP3S2	15	90373831	90437617	338	3.7176	0.00779268	4.7819	0.000162959	2.0068	0.671918
T2D-specific	ARPIN	15	90443832	90456222	186	2.883	0.0424431	3.8965	0.00312817	2.2742	0.602661
T2D-specific	ITFG3	16	284758	318960	313	3.3235	0.0178428	3.2274	0.0176044	-0.28262	0.935503
T2D-specific	RGS11	16	318300	325941	283	3.4371	0.0141233	3.2823	0.0154453	-0.02792	0.919134
T2D-specific	ARHGDIG	16	330606	333003	286	3.3524	0.016769	3.175	0.0198002	0.039773	0.917129
T2D-specific	PDIA2	16	333118	337215	292	3.2456	0.0206539	3.0569	0.0249227	0.086674	0.915376
T2D-specific	AQP8	16	25228285	25240253	293	3.6273	0.00958607	3.0396	0.0258328	2.3264	0.579768
T2D-specific	ZKSCAN2	16	25247322	25269210	379	3.7961	0.00649761	3.0813	0.0238049	2.4421	0.548106
T2D-specific	ZNF668	16	31072164	31085641	128	3.2129	0.0222339	3.1452	0.0209008	0.79095	0.85674
T2D-specific	ZNF646	16	31085581	31094833	126	3.3788	0.0160529	3.3215	0.0139599	0.7965	0.85674
T2D-specific	PRSS53	16	31094745	31100289	126	3.4744	0.0130921	3.4278	0.0111009	0.76614	0.859493
T2D-specific	VKORC1	16	31102175	31106699	121	3.4799	0.0129718	3.444	0.0107851	0.74996	0.861579
T2D-specific	BCKDK	16	31119615	31124112	107	3.5935	0.0102802	3.5608	0.00813027	0.72535	0.861579
T2D-specific	KAT8	16	31128985	31142714	110	3.5544	0.0111968	3.5092	0.00927874	0.73533	0.861579
T2D-specific	PRSS8	16	31142754	31147151	96	3.5551	0.0111968	3.5228	0.00889616	0.59889	0.877444
T2D-specific	PRSS36	16	31150244	31161415	90	3.608	0.00997492	3.5804	0.00779263	0.56601	0.880092
T2D-specific	TOX3	16	52471682	52581714	404	4.0329	0.00325693	4.0732	0.00185149	1.0759	0.833476
T2D-specific	FTO	16	53737875	54148379	1271	6.1007	7.39566e-07	5.3937	1.36643e-05	0.44252	0.888303
T2D-specific	NFAT5	16	69599869	69738569	444	4.1257	0.00243254	4.4692	0.000533551	0.1707	0.906904
T2D-specific	NQO1	16	69743304	69760849	199	3.3945	0.0155024	3.6474	0.00645494	0.72571	0.861579
T2D-specific	NOB1	16	69775757	69788871	197	3.5823	0.0105581	3.614	0.00711142	1.1879	0.814934
T2D-specific	WWP2	16	69796187	69975644	574	5.4383	1.5162e-05	5.608	4.6393e-06	0.90114	0.849768
T2D-specific	CLEC18A	16	69984608	69998250	255	4.834	0.000229894	4.8695	0.000111915	0.78979	0.85674
T2D-specific	IST1	16	71928311	71964542	277	3.1389	0.0256058	3.2565	0.0164104	1.0019	0.844575
T2D-specific	PKD1L3	16	71963441	72033877	417	3.3056	0.0182995	3.3726	0.0124975	0.89894	0.849768
T2D-specific	DHODH	16	72042643	72059316	316	3.0808	0.028254	3.0928	0.0230884	0.68352	0.862998
T2D-specific	ZFP1	16	75182392	75206132	408	4.4693	0.000860913	4.8773	0.000108811	0.29147	0.89639
T2D-specific	CTRB2	16	75237994	75241072	383	4.6601	0.000407061	5.0017	7.17709e-05	0.29425	0.89639
T2D-specific	CTRB1	16	75252884	75258822	381	4.5095	0.000748828	4.6894	0.000235291	0.61017	0.875855
T2D-specific	BCAR1	16	75262928	75301951	465	4.5022	0.000755831	4.604	0.000336932	1.1778	0.816417
T2D-specific	CMIP	16	81478775	81745367	1248	3.3469	0.0169501	4.2695	0.000996561	0.083003	0.915376
T2D-specific	ATP2A3	17	3827163	3867758	372	3.807	0.00630665	4.2155	0.00118207	1.3282	0.7819
T2D-specific	ZZEF1	17	3907739	4046314	677	4.7713	0.000277705	4.7768	0.000164162	2.5442	0.546564
T2D-specific	CYB5D2	17	4046441	4060995	324	4.3446	0.00124539	4.3235	0.000833354	2.4674	0.547687
T2D-specific	ANKFY1	17	4066665	4167274	418	4.9737	0.000132897	4.9104	9.73475e-05	2.3415	0.575159
T2D-specific	UBE2G1	17	4172512	4269969	320	4.8282	0.000232323	5.0325	6.65471e-05	0.83901	0.855325
T2D-specific	PLD2	17	4710396	4726727	281	3.5488	0.0112624	3.2707	0.0159879	0.75124	0.861579
T2D-specific	MINK1	17	4736635	4801356	389	4.0842	0.00275829	3.8322	0.00377896	0.98053	0.847239
T2D-specific	CHRNE	17	4801064	4806369	259	3.8514	0.00556892	3.5611	0.00813027	1.1645	0.816417
T2D-specific	C17orf107	17	4802948	4806227	257	3.9376	0.00443362	3.6425	0.00654604	1.1659	0.816417
T2D-specific	GP1BA	17	4835312	4838325	246	3.72	0.0077526	3.4938	0.00957279	0.87122	0.851899
T2D-specific	SLC25A11	17	4840425	4843462	248	3.6779	0.00866249	3.4439	0.0107851	0.8404	0.855325
T2D-specific	RNF167	17	4843328	4848517	258	3.7527	0.00717369	3.5329	0.00868371	0.76546	0.859536
T2D-specific	PFN1	17	4848945	4852381	254	3.6424	0.0092914	3.4603	0.0104313	0.68292	0.863367
T2D-specific	ENO3	17	4853404	4860426	254	3.645	0.0092914	3.5078	0.00928618	0.52637	0.883817
T2D-specific	SPAG7	17	4862521	4871132	248	3.4633	0.0134929	3.3723	0.0124975	0.23267	0.902667
T2D-specific	CAMTA2	17	4871287	4890960	272	3.1674	0.0241824	3.0795	0.0238049	0.10724	0.913225
T2D-specific	INCA1	17	4891425	4901214	240	2.8956	0.0413692	2.7962	0.0426764	0.16401	0.908175
T2D-specific	WRAP53	17	7589389	7606820	299	3.0021	0.0328398	3.298	0.0148785	-0.36408	0.937315
T2D-specific	EFNB3	17	7608520	7614693	232	2.9659	0.0355511	2.9498	0.0309261	0.46194	0.888303
T2D-specific	DNAH2	17	7620631	7737058	423	2.9831	0.0339592	3.1526	0.0206645	0.9266	0.848714
T2D-specific	ALOX12B	17	7975954	7991021	313	3.1119	0.0266095	3.0783	0.0238712	0.38573	0.894544
T2D-specific	ALOXE3	17	7999218	8022365	309	3.022	0.031403	2.8714	0.0365163	0.18454	0.904856
T2D-specific	GLP2R	17	9729152	9794269	540	4.1479	0.00226291	4.5126	0.000462653	0.36316	0.894994
T2D-specific	RCVRN	17	9801027	9808684	325	4.1961	0.00196195	4.5503	0.00040984	0.14769	0.910739
T2D-specific	RAI1	17	17584787	17714767	323	2.9848	0.0338644	3.0016	0.027976	0.33555	0.895961
T2D-specific	SREBF1	17	17714663	17740331	129	3.2176	0.0220009	3.4734	0.0100993	0.27338	0.898812
T2D-specific	TOM1L2	17	17746822	17875784	282	3.0018	0.0328398	3.3462	0.0132007	0.005935	0.91856
T2D-specific	LRRC48	17	17876127	17920203	191	2.8723	0.0431786	3.2499	0.0166553	-0.19955	0.933193
T2D-specific	HNF1B	17	36046434	36105096	307	4.6133	0.000481106	4.9308	9.0934e-05	0.88239	0.849768
T2D-specific	FBXL20	17	37408897	37558530	408	3.1212	0.0262874	3.9397	0.00273798	0.95111	0.847239
T2D-specific	MED1	17	37560538	37607527	247	3.0232	0.031403	3.7573	0.0046814	0.7426	0.861579
T2D-specific	CDK12	17	37617739	37721398	343	2.9021	0.040804	3.6603	0.00626768	0.97901	0.847239
T2D-specific	PPP1R1B	17	37783177	37792878	231	3.4107	0.014901	3.4897	0.00967718	1.6635	0.71687
T2D-specific	STARD3	17	37793333	37820454	245	3.4908	0.0126716	3.4334	0.0109943	1.5165	0.742902
T2D-specific	TCAP	17	37821599	37822807	204	3.5428	0.0113146	3.4612	0.0104159	1.5497	0.739446
T2D-specific	PNMT	17	37824234	37826728	195	3.5809	0.0105581	3.4973	0.00950955	1.6001	0.731748
T2D-specific	PGAP3	17	37827375	37844310	211	3.6081	0.00997492	3.5269	0.00879976	1.5384	0.742902
T2D-specific	ERBB2	17	37844167	37884915	223	3.4846	0.012897	3.2827	0.0154453	1.5928	0.732515
T2D-specific	MIEN1	17	37885409	37886792	118	3.1123	0.0266095	2.9859	0.0289929	0.52877	0.883719
T2D-specific	DHX58	17	40253422	40264751	199	3.4198	0.0147422	2.9762	0.0295208	1.3426	0.779227
T2D-specific	KAT2A	17	40265129	40273382	188	3.3945	0.0155024	2.9781	0.0294511	1.3341	0.779227
T2D-specific	HSPB9	17	40274756	40275371	161	3.4525	0.0138261	3.0501	0.0252476	1.4346	0.752992
T2D-specific	RAB5C	17	40276994	40307062	175	3.5478	0.0112624	3.1269	0.021617	1.5317	0.742902
T2D-specific	KCNH4	17	40308910	40333296	140	3.2873	0.0188728	2.9814	0.0292833	1.1677	0.816417
T2D-specific	STAT3	17	40465342	40540586	309	4.9316	0.000158012	4.574	0.000369272	2.3608	0.56979
T2D-specific	PTRF	17	40554467	40575506	250	5.3514	2.26978e-05	5.1783	3.77567e-05	1.944	0.672569
T2D-specific	ATP6V0A1	17	40610862	40674597	278	4.6592	0.000407061	4.9498	8.78336e-05	0.29732	0.896325
T2D-specific	NAGLU	17	40687951	40696467	154	4.1345	0.00236371	4.5954	0.000344901	0.095834	0.914663
T2D-specific	HSD17B1	17	40703984	40707232	144	3.9727	0.00397693	4.4796	0.00051588	-0.059646	0.923558
T2D-specific	COASY	17	40713485	40718299	147	3.8711	0.00524758	4.4028	0.000615879	-0.16243	0.931737
T2D-specific	MLX	17	40719078	40725221	160	3.8906	0.00493139	4.4028	0.000615879	-0.14301	0.931737
T2D-specific	PSMC3IP	17	40724328	40729849	164	3.7548	0.00717369	4.2757	0.000974468	-0.20286	0.933193
T2D-specific	FAM134C	17	40731526	40761445	208	3.6077	0.00997492	4.1458	0.00150154	-0.037824	0.920239
T2D-specific	TUBG1	17	40761358	40767256	162	3.547	0.0112624	4.0891	0.00177587	0.021122	0.917751
T2D-specific	TUBG2	17	40811266	40819024	143	3.2186	0.0219664	3.789	0.00426372	0.11948	0.912426
T2D-specific	PLEKHH3	17	40819932	40829048	138	3.0448	0.0301834	3.617	0.00704948	0.15014	0.910739
T2D-specific	CCR10	17	40831420	40833845	125	2.9841	0.033894	3.5451	0.00842725	0.25722	0.901046
T2D-specific	EFCAB13	17	45401327	45518678	537	3.1271	0.0261121	3.3959	0.0119058	0.5291	0.883719
T2D-specific	COPZ2	17	46103533	46120908	275	2.8628	0.0440456	3.8653	0.00341296	0.17453	0.906139
T2D-specific	NFE2L1	17	46125686	46138907	266	2.9463	0.0371938	4.0003	0.00228602	0.37538	0.894994
T2D-specific	PRAC1	17	46799081	46799882	238	3.3353	0.0173766	3.5296	0.00872941	0.27079	0.898812
T2D-specific	PRAC2	17	46800542	46802119	238	3.5367	0.0114881	3.7075	0.00541356	0.34804	0.895415
T2D-specific	HOXB13	17	46802125	46806111	254	3.9499	0.00428866	4.0826	0.00180758	0.59187	0.877923
T2D-specific	TTLL6	17	46839593	46894469	353	4.2487	0.00170262	4.3232	0.000833354	0.61511	0.874539
T2D-specific	CALCOCO2	17	46908350	46942607	290	4.1844	0.00203343	4.6412	0.000289389	-0.21423	0.933275
T2D-specific	ATP5G1	17	46970148	46973233	237	4.7939	0.000265936	5.4482	1.05294e-05	-1.0451	0.965909
T2D-specific	UBE2Z	17	46985731	47006422	305	5.1358	6.39455e-05	5.7848	1.94408e-06	-0.99716	0.964401
T2D-specific	SNF8	17	47007458	47022484	289	5.3575	2.25984e-05	6.0044	6.47768e-07	-1.0383	0.96573
T2D-specific	GIP	17	47035918	47045955	257	5.7169	4.11432e-06	6.3578	8.47132e-08	-0.92403	0.958989
T2D-specific	IGF2BP1	17	47074774	47133507	288	6.2309	3.51843e-07	6.6235	1.99593e-08	0.33739	0.895961
T2D-specific	B4GALNT2	17	47209822	47247351	345	3.5304	0.0116252	3.6373	0.00660603	1.1747	0.816417
T2D-specific	44443	17	56597611	56618179	163	3.1235	0.0261814	2.7424	0.0482871	0.86859	0.85235
T2D-specific	TEX14	17	56634038	56769416	401	3.5758	0.0107016	3.0657	0.024555	1.3261	0.782391
T2D-specific	RAD51C	17	56769934	56811703	228	3.6515	0.00923628	3.1152	0.0222583	1.5629	0.736706
T2D-specific	PPM1E	17	56833230	57062540	444	3.6518	0.00923628	3.0023	0.0279413	1.7698	0.696621
T2D-specific	KCNH6	17	61600695	61626338	162	3.5811	0.0105581	4.229	0.0011369	-0.06685	0.924672
T2D-specific	DCAF7	17	61627796	61671641	153	4.2253	0.00184112	4.5159	0.000459231	0.49147	0.88729
T2D-specific	TACO1	17	61678231	61685725	88	4.2951	0.00145975	4.4615	0.000540834	0.88973	0.849768
T2D-specific	MAP3K3	17	61699404	61773670	176	4.0244	0.00331183	4.1173	0.00165061	0.75052	0.861579
T2D-specific	LIMD2	17	61773249	61778527	139	3.831	0.00586891	3.8799	0.00326936	0.66831	0.865552
T2D-specific	STRADA	17	61780192	61819330	207	3.7116	0.0078733	3.7411	0.00493464	0.64952	0.868057
T2D-specific	CCDC47	17	61822610	61851088	207	3.3662	0.0164446	3.3494	0.0130946	0.61953	0.873843
T2D-specific	DDX42	17	61851549	61896677	267	3.3218	0.0178428	3.2965	0.0149292	0.60458	0.875977
T2D-specific	FTSJ3	17	61896793	61905031	214	3.2062	0.0224301	3.1643	0.0202198	0.60504	0.875977
T2D-specific	PSMC5	17	61904770	61909387	198	3.1267	0.0261121	3.0723	0.024202	0.64764	0.868416
T2D-specific	SMARCD2	17	61909441	61920699	200	3.0982	0.027267	3.034	0.0261914	0.68507	0.862998
T2D-specific	CSH2	17	61949372	61951089	189	3.1508	0.0248727	3.1067	0.0226934	0.65365	0.86794
T2D-specific	GH2	17	61957572	61960039	192	3.2489	0.0205574	3.2379	0.0171057	0.57122	0.880092
T2D-specific	CSH1	17	61972268	61974027	193	3.3533	0.0167519	3.3543	0.0129587	0.54662	0.880753
T2D-specific	CSHL1	17	61986965	61988688	184	3.2993	0.0184378	3.3425	0.0132846	0.61184	0.875197
T2D-specific	GH1	17	61994560	61996206	183	3.2064	0.0224301	3.2853	0.0153574	0.56602	0.880092
T2D-specific	CD79B	17	62006098	62009710	172	3.2102	0.022323	3.4336	0.0109943	0.14346	0.911251
T2D-specific	SCN4A	17	62015914	62066876	220	3.1185	0.0263069	3.4323	0.0109943	-0.29261	0.936401
T2D-specific	WIPI1	17	66417422	66453653	351	2.9413	0.0375027	4.3115	0.000863298	0.18673	0.904588
T2D-specific	BAHCC1	17	79373540	79433358	479	2.9901	0.0336072	3.8301	0.00378676	0.13411	0.911919
T2D-specific	RIOK3	18	21032787	21063104	253	3.5988	0.010176	4.1533	0.00146991	0.28744	0.89639
T2D-specific	C18orf8	18	21083434	21113311	217	3.8422	0.00572269	4.1156	0.00165061	0.71141	0.861579
T2D-specific	NPC1	18	21086148	21166581	291	3.8941	0.00493139	4.0648	0.00189397	0.86683	0.85235
T2D-specific	TCF4	18	52889562	53303252	776	3.3567	0.0166263	3.4805	0.00999189	-0.58801	0.946635
T2D-specific	GRP	18	56887400	56898003	372	4.2049	0.00193371	4.2459	0.0010772	0.48708	0.888046
T2D-specific	MC4R	18	58038564	58040001	270	3.3857	0.0158329	3.5867	0.00770066	0.46727	0.888303
T2D-specific	BCL2	18	60790579	60987011	681	3.9253	0.00461167	3.6556	0.00631033	1.2962	0.793803
T2D-specific	STK11	19	1205798	1228434	256	3.4213	0.0146979	2.9232	0.032833	1.0081	0.844575
T2D-specific	INSR	19	7112266	7294011	731	3.9082	0.00481111	4.4486	0.000554041	-0.19311	0.933193
T2D-specific	EVI5L	19	7895161	7929862	384	3.3852	0.0158329	4.1037	0.00169036	-0.6863	0.950903
T2D-specific	PRR36	19	7933605	7939326	238	3.7126	0.0078733	4.4859	0.000504626	-0.2005	0.933193
T2D-specific	LRRC8E	19	7953390	7966908	286	3.8972	0.0049222	4.8342	0.000128109	-0.29961	0.936401
T2D-specific	MAP2K7	19	7968665	7979363	254	3.8061	0.00630665	4.8051	0.000146694	-0.10115	0.928295
T2D-specific	TGFBR3L	19	7981032	7983980	245	3.322	0.0178428	4.2048	0.00122	-0.044499	0.92141
T2D-specific	SNAPC2	19	7985194	7988136	242	3.202	0.0225145	4.0289	0.00208356	0.0021719	0.91859
T2D-specific	CTXN1	19	7989381	7991051	239	3.1033	0.0270771	3.9155	0.00294418	-0.035732	0.920239
T2D-specific	TIMM44	19	7991603	8008708	274	3.4188	0.0147601	4.3411	0.000777678	0.060138	0.915911
T2D-specific	MAST1	19	12949259	12985766	255	3.4141	0.0148636	3.842	0.0036542	-0.042744	0.921355
T2D-specific	DNASE2	19	12986025	12992409	171	3.8379	0.00576315	4.3058	0.000880776	0.048179	0.917129
T2D-specific	KLF1	19	12995236	12998017	165	3.9096	0.00481111	4.3655	0.000708364	0.15195	0.910739
T2D-specific	GCDH	19	13001943	13010813	164	3.9559	0.00420793	4.4148	0.000595622	0.23717	0.901503
T2D-specific	SYCE2	19	13009894	13030116	168	3.9763	0.00395803	4.3511	0.000751976	0.59908	0.877444
T2D-specific	FARSA	19	13033284	13044558	148	3.76	0.00716305	4.0978	0.00172605	0.88976	0.849768
T2D-specific	CALR	19	13049414	13055304	149	3.5056	0.0124957	3.7823	0.00436617	0.84803	0.855325
T2D-specific	RAD23A	19	13056628	13064457	163	3.4486	0.0138261	3.8225	0.00386745	0.72073	0.861579
T2D-specific	GADD45GIP1	19	13064970	13068068	160	3.2838	0.018993	3.738	0.00496613	0.62394	0.873195
T2D-specific	DAND5	19	13080432	13085567	149	2.8787	0.0427719	3.3796	0.0123985	0.53094	0.883678
T2D-specific	ZNF333	19	14800711	14844558	492	2.8484	0.0454542	3.5132	0.00916161	2.2891	0.599919
T2D-specific	CRTC1	19	18794425	18893143	449	3.0873	0.0277949	3.8033	0.00407533	1.5617	0.736706
T2D-specific	SUGP1	19	19387320	19431321	274	3.0515	0.0299122	3.5669	0.00802084	0.46398	0.888303
T2D-specific	MAU2	19	19431496	19469563	237	3.4513	0.0138261	4.0148	0.00216636	0.58896	0.877923
T2D-specific	GATAD2A	19	19496642	19619741	328	3.7225	0.00774008	4.1668	0.0014049	0.63036	0.871782
T2D-specific	TSSK6	19	19625028	19626469	153	3.4593	0.0135512	3.755	0.00471189	0.67559	0.865552
T2D-specific	NDUFA13	19	19626550	19639858	164	3.3177	0.0179238	3.5838	0.00774499	0.70014	0.861579
T2D-specific	YJEFN3	19	19639670	19648393	155	3.1652	0.0242555	3.3966	0.0119058	0.7628	0.860691
T2D-specific	CILP2	19	19649057	19657468	154	3.124	0.0261814	3.3574	0.0128738	0.71655	0.861579
T2D-specific	PBX4	19	19672516	19729725	247	2.901	0.0409043	3.0367	0.026048	0.39981	0.891708
T2D-specific	TSHZ3	19	31765851	31840190	371	3.1031	0.0270771	3.321	0.0139599	-0.028118	0.919134
T2D-specific	ZNF790	19	37309224	37341689	225	2.9899	0.0336072	3.1177	0.0221549	1.0559	0.83457
T2D-specific	CCDC97	19	41816094	41830788	165	3.0182	0.0315432	2.7679	0.0458655	1.9039	0.675209
T2D-specific	PVRL2	19	45349393	45392485	396	2.8768	0.0428572	3.7593	0.0046585	-1.0981	0.967697
T2D-specific	OPA3	19	46031025	46088122	354	3.4946	0.0126547	3.8653	0.00341296	-0.20444	0.933193
T2D-specific	GPR4	19	46093022	46105466	264	5.2654	3.44165e-05	5.9122	1.00878e-06	-0.34039	0.937315
T2D-specific	EML2	19	46112658	46148775	357	5.9948	1.23627e-06	6.8069	6.48409e-09	0.27074	0.898812
T2D-specific	GIPR	19	46171490	46185717	296	5.8593	2.2611e-06	6.5856	2.42672e-08	0.3465	0.895415
T2D-specific	SNRPD2	19	46190712	46195569	267	5.7233	4.11432e-06	6.3962	6.90789e-08	0.49425	0.887107
T2D-specific	QPCTL	19	46195741	46207248	269	5.7893	3.06423e-06	6.4017	6.90789e-08	0.57146	0.880092
T2D-specific	FBXO46	19	46213887	46234151	205	4.7864	0.00026858	5.0003	7.17709e-05	0.96066	0.847239
T2D-specific	BHMG1	19	46236515	46267376	219	4.1577	0.00220082	4.0798	0.00180758	0.86097	0.8527
T2D-specific	SIX5	19	46268043	46272497	161	3.8152	0.00616316	3.6585	0.00629376	0.88171	0.849768
T2D-specific	DMPK	19	46272975	46285815	205	3.7267	0.00771258	3.5893	0.00764363	0.73394	0.861579
T2D-specific	DMWD	19	46286205	46296060	230	3.4502	0.0138261	3.347	0.0131851	0.56589	0.880092
T2D-specific	RSPH6A	19	46298968	46318605	290	3.1208	0.0262874	3.0515	0.0251854	0.39968	0.891708
T2D-specific	SYMPK	19	46318700	46366548	387	3.1283	0.0261121	3.1607	0.0203269	0.094512	0.914663
T2D-specific	FOXA3	19	46367518	46377055	331	2.8639	0.0439939	2.9991	0.0281408	-0.25427	0.93524
T2D-specific	NPAS1	19	47523077	47549033	202	2.8226	0.048176	4.0183	0.00215197	-0.33684	0.937315
T2D-specific	TMEM160	19	47549167	47551882	175	2.8524	0.0450268	4.0189	0.00215197	-0.56155	0.94484
T2D-specific	ZC3H4	19	47567444	47617009	190	2.8416	0.0461329	3.9697	0.00249581	-0.15139	0.931737
T2D-specific	NECAB3	20	32244893	32262264	112	3.358	0.0166227	3.127	0.021617	1.1949	0.812892
T2D-specific	C20orf144	20	32250092	32251721	100	3.3476	0.0169501	3.0824	0.0238049	1.2413	0.801682
T2D-specific	ACTL10	20	32254304	32256331	101	3.3414	0.01713	3.0933	0.0230842	1.2123	0.806961
T2D-specific	E2F1	20	32263292	32274210	119	3.3944	0.0155024	3.1457	0.0209008	1.1091	0.826512
T2D-specific	PXMP4	20	32290550	32308136	142	3.24	0.0207756	2.9846	0.0290832	1.1428	0.821578
T2D-specific	ZNF341	20	32319566	32380075	188	3.9148	0.00476118	4.0498	0.00196918	1.0823	0.833476
T2D-specific	CHMP4B	20	32399110	32442173	219	4.7147	0.00033397	5.7231	2.71001e-06	0.30948	0.895961
T2D-specific	SGK2	20	42187566	42214317	297	3.1113	0.0266252	3.3662	0.0125698	-0.13689	0.931737
T2D-specific	EYA2	20	45523263	45817492	994	4.0542	0.00305401	4.2163	0.00118207	1.1312	0.823159
T2D-specific	GNAS	20	57414756	57486250	341	3.138	0.0256403	3.5995	0.00742471	0.24155	0.901503
T2D-specific	ZGPAT	20	62338727	62367494	412	3.2447	0.0206539	4.112	0.0016524	0.51451	0.886018
T2D-specific	LIME1	20	62367480	62370460	300	3.2978	0.0184464	4.0799	0.00180758	0.44525	0.888303
T2D-specific	SLC2A4RG	20	62371211	62375403	302	3.4234	0.0146258	4.1615	0.00142508	0.502	0.886689
T2D-specific	ZBTB46	20	62375021	62463731	589	3.4434	0.0139675	4.0594	0.00190598	1.1226	0.825475
T2D-specific	DNAJC5	20	62526455	62567384	344	2.9265	0.0386265	2.8393	0.0392405	1.4176	0.759279
T2D-specific	UCKL1	20	62571182	62587800	274	3.0485	0.0300815	3.1155	0.0222583	0.93348	0.848714
T2D-specific	ZNF512B	20	62588057	62601223	263	3.1911	0.0227963	3.2988	0.0148785	0.83232	0.855523
T2D-specific	PRPF6	20	62612417	62664453	299	3.3454	0.0169616	3.8134	0.00396126	-0.6886	0.950903
T2D-specific	SOX18	20	62679079	62680979	190	3.6084	0.00997492	3.9928	0.00233175	-0.32014	0.936837
T2D-specific	TCEA2	20	62688439	62703700	245	4.2681	0.00158829	4.4528	0.000551108	0.54277	0.881432
T2D-specific	RGS19	20	62704534	62711356	223	4.1545	0.00221538	4.2343	0.0011161	0.79142	0.85674
T2D-specific	OPRL1	20	62711451	62731996	259	4.3539	0.00121745	4.5375	0.000424867	0.76799	0.859493
T2D-specific	LKAAEAR1	20	62714729	62715712	207	4.103	0.00259688	4.1659	0.0014049	0.87827	0.849768
T2D-specific	NPBWR2	20	62737183	62738184	230	3.7107	0.0078733	3.7403	0.00493711	1.1257	0.825475
T2D-specific	USP25	21	17102327	17252377	358	3.0695	0.0288332	3.0472	0.0254024	0.41541	0.889574
T2D-specific	ADARB1	21	46494493	46646478	691	3.1092	0.0267251	3.014	0.0273432	0.20237	0.90383
T2D-specific	TXNRD2	22	19863040	19929359	572	3.8322	0.00586891	2.9187	0.0331249	1.8897	0.676193
T2D-specific	COMT	22	19929263	19957498	490	3.9885	0.0037836	3.1726	0.0199042	1.5247	0.742902
T2D-specific	ARVCF	22	19954126	20004325	528	4.1721	0.00212961	3.4025	0.0118508	1.5544	0.739047
T2D-specific	TANGO2	22	20004554	20053449	455	4.3811	0.00111966	4.0964	0.00172887	1.1168	0.826512
T2D-specific	DGCR8	22	20067755	20099400	328	2.9963	0.0332011	3.1905	0.0190147	0.06588	0.915669
T2D-specific	TRMT2A	22	20099389	20104818	246	3.2576	0.0201104	3.4403	0.0108993	0.27974	0.897629
T2D-specific	RANBP1	22	20103461	20114880	271	3.2043	0.0224544	3.3703	0.0125222	0.3196	0.895961
T2D-specific	SEZ6L	22	26565440	26779563	905	4.2281	0.00183413	3.4511	0.0106325	1.8248	0.686215
T2D-specific	ASPHD2	22	26825280	26840978	344	3.3774	0.0160529	3.2946	0.0150075	0.45461	0.888303
T2D-specific	CABP7	22	30116344	30127822	266	3.2768	0.0193484	2.9001	0.0345047	1.793	0.692862
T2D-specific	ZMAT5	22	30126945	30163000	311	3.3346	0.0173766	2.9811	0.0292833	1.8856	0.676835
T2D-specific	UQCR10	22	30163358	30166402	247	3.3619	0.016502	2.9831	0.0291896	1.9931	0.671918
T2D-specific	ASCC2	22	30184597	30234293	326	3.2382	0.0208053	2.8889	0.0352035	1.8827	0.676835
T2D-specific	C22orf24	22	32329507	32341336	308	3.6967	0.00821738	4.2833	0.000958002	-1.0405	0.96573
T2D-specific	YWHAH	22	32340479	32353590	328	3.8901	0.00493139	4.494	0.000492834	-0.96304	0.96105
T2D-specific	SLC5A1	22	32439019	32509016	437	3.5471	0.0112624	4.0421	0.00200254	-0.39287	0.938666
T2D-specific	C22orf42	22	32544993	32555510	335	3.0067	0.0325326	3.7353	0.00497727	0.43727	0.888303
T2D-specific	EP300	22	41488614	41576081	318	3.2721	0.019518	3.3589	0.0128565	0.094153	0.914761
T2D-specific	L3MBTL2	22	41601312	41627276	226	3.5287	0.0116638	3.5764	0.00787054	0.431	0.888303
T2D-specific	CHADL	22	41605861	41636935	233	3.4827	0.0129071	3.5345	0.00864885	0.38724	0.894544
T2D-specific	RANGAP1	22	41640781	41682255	232	3.3095	0.0181825	3.3751	0.0124168	0.34321	0.895961
T2D-specific	PPARA	22	46546458	46639653	414	3.956	0.00420793	3.1576	0.0203992	2.1182	0.654757
T2D-specific	CDPF1	22	46639910	46646193	262	3.8059	0.00630665	3.3961	0.0119058	1.5931	0.732515
T2D-specific	PKDREJ	22	46651560	46659277	283	3.6497	0.00925917	3.3058	0.0145638	1.3435	0.779227
T2D-specific	TTC38	22	46663861	46689905	346	3.6224	0.00966203	3.3005	0.0148175	1.2048	0.810322
T2D-specific	GTSE1	22	46692638	46729596	383	3.173	0.0238506	2.9163	0.0332699	0.93705	0.848714
T2D-specific	TRMU	22	46731298	46753237	342	3.0933	0.0274637	2.7368	0.0486871	1.3886	0.764289
T2D-specific	PLXNB2	22	50713408	50746062	384	2.9866	0.0337368	3.9653	0.00252795	-1.3357	0.976769
T2D-specific	DENND6B	22	50750392	50765517	338	3.496	0.0126547	4.4366	0.000562301	-1.1845	0.969597
T2D-specific	PPP6R2	22	50781746	50883519	574	3.378	0.0160529	3.9693	0.00249581	0.17331	0.906208
Pleiotropic*	CDKN2B	9	22002902	22009312	161	5.5657	9.14372e-06	4.406	0.000614414	4.5315	0.020425
T2D: type 2 diabetes; PAD: peripheral artery disease; MAGMA:multi-marker analysis of genomic annotation; SNP: single nucleotide polymorphism; CHR: chromosome; FDR: false discovery rate.
Pleiotropic: genes exhibiting associations with cross-trait shared architecture of T2D and PAD but not single-trait T2D or PAD (except CDKN2B gene).
T2D-specific: genes exhibiting association with cross-trait shared architecture of T2D and PAD, single-trait T2D, but not single-tait PAD.
*CDKN2B gene is significantly associated with both T2D, PAD, and cross-trait shared architecture of T2D and PAD.

## Sheet: 8
Table S8. Significant SMR associations of gene expression (from Table S7) with T2D, PAD, and their cross-trait
Group	Gene				eQTL							SMR results (cross-trait)									SMR results (T2D)									SMR results (PAD)
	Symbol	CHR	POS		top SNP	Effect allele	Non-effect allele	βeQTL	SEeQTL	PeQTL		βGWAS	SEGWAS	PGWAS	βSMR*	SESMR	PSMR	PHEIDI	NSNP_HEIDI		βGWAS	SEGWAS	PGWAS	βSMR*	SESMR	PSMR	PHEIDI	NSNP_HEIDI		βGWAS	SEGWAS	PGWAS	βSMR*	SESMR	PSMR	PHEIDI	NSNP_HEIDI
Pleiotropic	PRSS16	6	27219941		rs36034627	T	G	0.33233	0.0150085	1.22391e-108		0.0497497	0.011236	9.52436e-06	0.149699	0.0344791	1.41353e-05	0.418037	20		0.0384441	0.0119955	0.0014	0.11568	0.0364713	0.00151487	0.497307	20		0.0956791	0.0233678	4.2e-05	0.287903	0.071507	5.66785e-05	0.196546	20
Pleiotropic	ZSCAN16	6	28095099		rs9468287	A	C	0.236456	0.0121708	4.45723e-84		0.0551407	0.012679	1.36782e-05	0.233196	0.0549482	2.19632e-05	0.746765	20		0.0485801	0.013536	0.00033	0.205451	0.058214	0.000416765	0.855761	20		0.0817957	0.0263695	0.0019	0.345924	0.112932	0.00219052	0.0851644	20
Pleiotropic	KLHL7	7	23180196		rs10256996	G	T	0.210864	0.00796613	2.14777e-154		-0.0379144	0.00923519	4.03571e-05	-0.179805	0.0443206	4.9724e-05	0.712931	20		-0.031429	0.00986006	0.0014	-0.149049	0.0470982	0.00155274	0.757708	20		-0.064243	0.0192017	0.00082	-0.304666	0.0917869	0.000902516	0.241117	20
T2D-specific	PABPC4	1	40034475		rs3768321	T	G	-0.242163	0.0109889	1.27302e-107		0.0653552	0.0114691	1.20959e-08	-0.269881	0.0489188	3.45011e-08	0.805051	20		0.0762128	0.0122439	4.8e-10	-0.314717	0.0525386	2.09582e-09	0.78127	20		0.0212271	0.0238561	0.37	-0.0876561	0.0985926	0.373963	0.893827	20
T2D-specific	MIER1	1	67422440		rs2985825	T	G	0.320421	0.00892984	5.8105e-282		0.0474396	0.0103182	4.27222e-06	0.148054	0.0324651	5.10573e-06	0.278622	20		0.0501041	0.0110155	5.4e-06	0.156369	0.0346534	6.41039e-06	0.45628	20		0.0366148	0.0214602	0.088	0.114271	0.0670506	0.0883349	0.0815323	20
T2D-specific	THADA	2	43458622		rs13407351	G	A	0.557139	0.0285953	1.51258e-84		-0.080515	0.0135459	2.78343e-09	-0.144515	0.0254195	1.30649e-08	0.428187	20		-0.10331	0.0144613	9.1e-13	-0.18543	0.0276462	1.98339e-11	0.170476	20		0.0121037	0.0281732	0.67	0.0217247	0.05058	0.66755	0.775258	20
T2D-specific	CEP68	2	65298819		rs74181299	C	T	-0.298558	0.00943638	1.07441e-219		-0.0408103	0.00945219	1.57772e-05	0.136691	0.0319529	1.88665e-05	0.597008	20		-0.0427151	0.0100912	2.3e-05	0.143072	0.034101	2.72236e-05	0.615779	20		-0.0330736	0.0196583	0.092	0.110778	0.0659372	0.0929475	0.0681979	20
T2D-specific	SLC39A10	2	196521563		rs10208493	C	T	-0.373499	0.00847107	0		0.0374658	0.00926855	5.29391e-05	-0.10031	0.0249195	5.68844e-05	0.667624	20		0.0427188	0.00989485	1.6e-05	-0.114375	0.026619	1.73336e-05	0.47355	20		0.0161207	0.0192776	0.4	-0.0431614	0.0516229	0.403104	0.00532582	20
T2D-specific	RBM6	3	50057459		rs2245365	A	C	0.754537	0.00740638	0		-0.0418628	0.00912826	4.5166e-06	-0.0554815	0.0121101	4.61799e-06	0.531708	20		-0.0441945	0.00974566	5.8e-06	-0.0585717	0.0129289	5.88993e-06	0.416012	20		-0.0323947	0.0189812	0.088	-0.0429331	0.0251596	0.0879277	0.303193	20
T2D-specific	SGCB	4	52895760		rs4864483	T	G	-0.192242	0.00874295	3.73522e-107		0.0417909	0.01	2.92706e-05	-0.217387	0.0529493	4.03312e-05	0.700669	20		0.0471736	0.0106771	1e-05	-0.245387	0.0566501	1.48016e-05	0.632985	20		0.0199484	0.0207891	0.34	-0.103767	0.108243	0.337736	0.940448	20
T2D-specific	TP53INP1	8	95949919		rs13257021	G	A	-0.25301	0.00783673	1.12851e-228		-0.0370911	0.00913791	4.92767e-05	0.146599	0.0364011	5.64146e-05	0.191211	20		-0.0444958	0.0097568	5.1e-06	0.175866	0.0389457	6.31182e-06	0.150333	20		-0.00705162	0.0189945	0.71	0.0278709	0.0750791	0.710473	0.637459	20
T2D-specific	KCNJ11	11	17409142		rs2074310	T	C	0.157188	0.012183	4.37435e-38		0.0427623	0.00950394	6.81349e-06	0.272046	0.0640333	2.15205e-05	0.413681	20		0.0655584	0.0101475	1e-10	0.41707	0.0721972	7.6131e-09	0.260095	20		-0.049745	0.0197578	0.012	-0.316468	0.128066	0.0134686	0.978954	20
T2D-specific	STARD10	11	72485493		rs481206	T	C	0.64399	0.0115058	0		0.0401823	0.00958611	2.76849e-05	0.0623959	0.0149272	2.91492e-05	0.616868	20		0.0464414	0.010235	5.7e-06	0.0721151	0.0159452	6.10612e-06	0.5805	20		0.0147815	0.0199283	0.46	0.022953	0.0309478	0.458287	0.709159	20
T2D-specific	CCND2	12	4398727		rs3217860	G	A	-0.107408	0.00902525	1.1722e-32		0.0598044	0.0106492	1.95584e-08	-0.556798	0.109632	3.7985e-07	0.106239	17		0.0641239	0.0113702	1.7e-08	-0.597014	0.117145	3.46251e-07	0.224778	17		0.0422774	0.0221393	0.056	-0.393616	0.208761	0.0593641	0.235569	17
T2D-specific	TIGAR	12	4446354		rs3217860	G	A	-0.207217	0.00975807	4.49848e-100		0.0598044	0.0106492	1.95584e-08	-0.288608	0.0531584	5.66018e-08	0.137117	20		0.0641239	0.0113702	1.7e-08	-0.309454	0.0567732	5.01732e-08	0.0188436	20		0.0422774	0.0221393	0.056	-0.204025	0.107273	0.0571801	0.776628	20
T2D-specific	KLHL42	12	27944463		rs12578595	T	C	-0.330678	0.0107386	3.21178e-208		-0.0535836	0.0114347	2.78531e-06	0.162041	0.0349776	3.60904e-06	0.102808	20		-0.0586468	0.0122092	1.6e-06	0.177353	0.0373683	2.07393e-06	0.119735	20		-0.0330438	0.0237702	0.16	0.0999272	0.0719565	0.164919	0.401948	20
T2D-specific	FMNL3	12	50066836		rs12299505	C	T	-0.345235	0.0133469	1.59941e-147		-0.0614486	0.0152959	5.88616e-05	0.177991	0.044837	7.19525e-05	0.634178	20		-0.0603457	0.0163319	0.00022	0.174796	0.0477869	0.000254363	0.103936	20		-0.0659279	0.0317968	0.038	0.190965	0.0923975	0.0387547	0.0326188	20
T2D-specific	PLEKHG3	14	65192215		rs229662	T	C	0.461362	0.0110367	0		0.0535401	0.0133573	6.11584e-05	0.116048	0.0290848	6.60745e-05	0.169263	20		0.0629066	0.0142623	1e-05	0.13635	0.031085	1.15263e-05	0.152626	20		0.0155527	0.027762	0.58	0.0337104	0.0601794	0.575367	0.672384	20
T2D-specific	BCKDK	16	31120769		rs4889619	T	C	0.253408	0.00818436	1.72476e-210		-0.0381077	0.00948235	5.84942e-05	-0.150381	0.0377332	6.73739e-05	0.0725777	20		-0.0408304	0.0101247	5.5e-05	-0.161125	0.0402916	6.36163e-05	0.0263381	20		-0.0270635	0.0197091	0.17	-0.106798	0.0778526	0.170126	0.888857	20
T2D-specific	ZZEF1	17	3977026		rs8066446	A	G	0.127575	0.00876913	5.99586e-48		0.053217	0.00986457	6.86144e-08	0.417142	0.0824687	4.23253e-07	0.120883	20		0.0617494	0.0105328	4.6e-09	0.484024	0.089013	5.39795e-08	0.0620214	20		0.0186058	0.0205046	0.36	0.145842	0.161038	0.365128	0.0509742	20
T2D-specific	ANKFY1	17	4117237		rs4790598	G	T	0.100057	0.00820889	3.56632e-34		0.0440156	0.00937511	2.66687e-06	0.439907	0.100409	1.18047e-05	0.0678472	20		0.0463143	0.0100102	3.7e-06	0.462881	0.107011	1.52147e-05	0.052303	20		0.0346921	0.0194871	0.075	0.346725	0.196827	0.0781415	0.698616	20
T2D-specific	MLX	17	40722171		rs60929812	A	G	0.147913	0.00883589	6.69887e-63		0.0543812	0.0100842	6.94074e-08	0.367657	0.0716271	2.85264e-07	0.0512732	20		0.0607126	0.0107672	1.7e-08	0.410462	0.0768126	9.10804e-08	0.0288856	20		0.028694	0.0209626	0.17	0.193993	0.142196	0.172485	0.647459	20
T2D-specific	STRADA	17	61799761		rs11079508	C	T	0.123259	0.00959932	9.73706e-38		-0.0426646	0.0102138	2.95201e-05	-0.346138	0.0871393	7.12014e-05	0.369493	20		-0.0466409	0.0109055	1.9e-05	-0.378397	0.0932546	4.95626e-05	0.225449	20		-0.0265312	0.0212317	0.21	-0.215248	0.173066	0.213599	0.912437	20
T2D-specific	SMARCD2	17	61914934		rs11656575	T	C	0.333303	0.00871331	0		-0.0411341	0.0101237	4.84192e-05	-0.123413	0.0305448	5.33601e-05	0.118225	20		-0.0441258	0.0108093	4.5e-05	-0.132389	0.032615	4.92511e-05	0.0590578	20		-0.028996	0.0210441	0.17	-0.0869957	0.063179	0.168521	0.908645	20
T2D-specific	CHMP4B	20	32420641		rs2626562	G	A	0.363624	0.00769694	0		-0.0410106	0.00914806	7.3606e-06	-0.112783	0.0252711	8.08439e-06	0.216131	20		-0.053317	0.00976809	4.8e-08	-0.146627	0.0270419	5.88666e-08	0.133783	20		0.00888872	0.0190123	0.64	0.0244448	0.0522881	0.64014	0.213429	20
T2D-specific	ZBTB46	20	62418808		rs6062323	G	A	0.0897895	0.0103273	3.4867e-18		-0.0482437	0.0107438	7.11029e-06	-0.537297	0.134672	6.61628e-05	0.228812	20		-0.05383	0.0114718	2.7e-06	-0.599513	0.145183	3.63768e-05	0.117262	20		-0.0255885	0.0223295	0.25	-0.284983	0.250837	0.255904	0.427625	20
SMR: summary data-based Mendelian randomization; T2D: type 2 diabetes; PAD: peripheral artery disease; SNP: single nucleotide polymorphism; CHR: chromosome; POS: base pair position; GWAS: genome-wide association studies; eQTL: expression quantitative trait loci; SE: standard error; HEIDI: heterogeneity in dependent instruments.
*Significant threshold of SMR p-value = 8.05E-5 (0.05/621 [number of genes listed in the eQTL summary data]).
Pleiotropic: genes exhibiting associations with cross-trait shared architecture of T2D and PAD but not single-trait T2D or PAD.
T2D-specific: genes exhibiting association with cross-trait shared architecture of T2D and PAD, single-trait T2D, but not single-tait PAD.

## Sheet: 9
Table S9. MR results between T2D and PAD in East Asians
MR method	Direction	NSNP	Beta (or GCP)	SE	PMR	OR
MR Egger	T2D to PAD	94	0.153564	0.0974479	0.118	1.15155
	PAD to T2D	21	0.0651243	0.0503955	0.212	1.07344
Weighted median	T2D to PAD	94	0.164494	0.0540051	0.00232	1.16318
	PAD to T2D	21	0.0397547	0.0220118	0.0709	1.04421
IVW	T2D to PAD	94	0.18156	0.037363	1.18e-06	1.18156
	PAD to T2D	21	0.0380811	0.0163804	0.0201	1.04231
Weighted mode	T2D to PAD	94	0.153486	0.100042	0.128	1.15148
	PAD to T2D	21	0.024312	0.0411231	0.561	1.02681
GSMR	T2D to PAD	92	0.194832	0.0377118	2.39e-07	1.19606
	PAD to T2D	21	0.0380712	0.0164787	0.0209	1.0423
CAUSE	T2D to PAD	339	0.26335	0.0387653	4.11e-11	1.27379
	PAD to T2D	29	0.01128	0.117077	0.929	1.01235
CAUSE (selected SNPs with GWAS p-value < 5E-8)	T2D to PAD	122	0.2637	0.0474	4.26e-08	1.2742
	PAD to T2D	22	0.0345	0.1303	0.798	1.0383
LCV	-	1019511	0.8331	0.1265	2.14e-10	-
The causal effects (Beta) were converted from logit-scale to liability-scale and then transformed to odds ratio (OR).
GCP of LCV > 0 suggest a causal effect of T2D on PAD
MR: Mendelian randomization; T2D: type 2 diabetes; PAD: peripheral artery disease; IVW: inverse-variance weighted; GSMR: generalized summary data-based Mendelian randomization; CAUSE: causal analysis using summary effect estimates; LCV: latent causal variable model; SNP: single nucleotide polymorphism; GCP: genetic causality proportion; SE: standard error.

## Sheet: 10
Table S10. MR results between T2D and PAD in East Asians (without excluding potential pleiotropy SNPs)
MR method	Direction	NSNP	Beta (or GCP)	SE	PMR	OR
MR Egger	T2D to PAD	110	0.303461	0.0717246	4.9e-05	1.32162
	PAD to T2D	21	0.0651243	0.0503955	0.212	1.07344
Weighted median	T2D to PAD	110	0.328504	0.0514374	1.7e-10	1.35238
	PAD to T2D	21	0.0397547	0.0220118	0.0709	1.04421
IVW	T2D to PAD	110	0.287086	0.0316935	1.33e-19	1.30188
	PAD to T2D	21	0.0380811	0.0163804	0.0201	1.04231
Weighted mode	T2D to PAD	110	0.306346	0.0711452	3.65e-05	1.32513
	PAD to T2D	21	0.024312	0.0411231	0.561	1.02681
GSMR	T2D to PAD	102	0.289477	0.0328926	1.36e-18	1.30475
	PAD to T2D	21	0.0380712	0.0164787	0.0209	1.0423
CAUSE	T2D to PAD	339	0.26284	0.0381429	2.55e-11	1.27319
	PAD to T2D	29	0.01128	0.117077	0.929	1.01235
LCV	-	1019511	0.8331	0.1265	2.14e-10	-
The causal effects (Beta) were converted from logit-scale to liability-scale and then transformed to odds ratio (OR).
GCP of LCV > 0 suggest a causal effect of T2D on PAD
MR: Mendelian randomization; T2D: type 2 diabetes; PAD: peripheral artery disease; IVW: inverse-variance weighted; GSMR: generalized summary data-based Mendelian randomization; CAUSE: causal analysis using summary effect estimates; LCV: latent causal variable model; SNP: single nucleotide polymorphism; GCP: genetic causality proportion; SE: standard error.

[truncated: 6 more sheets: 11, 12, 13, 14, 15, 16]
